# Supplementary material for: The distribution of microbiomes and resistomes across farm environments in conventional and organic dairy herds in Pennsylvania
Source: Environ Microbiome. 2020 Dec 9;15:21. doi: 10.1186/s40793-020-00368-5 (PMC8066844; doi:10.1186/s40793-020-00368-5)
Supplement: Supplementary file 2 — Additional file 2: Table S2. Samples and sequencing information for organic and conventional farms. Ref: reference; Lact: lactating cow; NonLact: non-lactating cow; Org: organic; Conv: conventional. [file 40793_2020_368_MOESM2_ESM.xlsx]

## Sheet: Sheet1
SampleID	SampleType	Farmtype	Farm	Raw reads (paired)	Trimmomatic filtred reads (Paired)	Host filtred reads (paired)	ARG(CPM)
CHMI_1892_1902_1903	Feces	Organic	Medium	53657046	51387555	51209863	43
CHMI_1893	Manure	Organic	Medium	17096809	16402649	16360861	115
CHMI_1894	Soil	Organic	Medium	23076447	21859072	21849551	69
CHMI_1895_1900_1901	Feces	Organic	Medium	52143511	50059619	49759035	45
CHMI_1896	Manure	Conventional	Medium	18761657	17887671	17842656	145
CHMI_1897	Soil	Conventional	Medium	18133735	17155143	17144602	21
CHMI_1898	Soil	Ref	Ref Soil	16251475	15374172	15361279	45
CHMI_1899	Soil	Ref	Ref Soil	14745392	13980539	13974684	10
CHMI_1904_1905_1906	Feces	Conventional	Medium	76660179	72655591	72475747	504
CHMI_1907_1908_1909	Feces	Conventional	Medium	54729031	52496456	52188783	515
CHMI_2564_2610	Lagoon	Organic	Small	15998104	15445735	15406158	197
CHMI_2565_2611	Lagoon	Conventional	Small	28849774	27849948	27718646	363
CHMI_2566_2612	Soil	Organic	Small	44020130	41305686	41285979	66
CHMI_2567_2613	Soil	Conventional	Small	10480120	9760123	9758187	8
CHMI_2568_2614	Soil	Conventional	Large	36197812	33751178	33730328	64
CHMI_2569_2615	Soil	Organic	Large	25676251	25313267	25312638	5
CHMI_2570_2616	Lagoon	Organic	Large	37743094	36332606	36241535	139
CHMI_2571	Lagoon	Conventional	Large	15756963	15371448	15320663	219
CHMI_2572_2617	Feces	Organic	Large	21076799	20389785	20336805	142
CHMI_2573_2618	Feces	Organic	Large	43326572	41614460	41114175	179
CHMI_2574	Feces	Organic	Large	115463936	112639122	112262499	242
CHMI_2575	Feces	Conventional	Large	14950704	14643292	14548494	782
CHMI_2576_2619	Feces	Conventional	Large	32252565	31171752	31079566	350
CHMI_2577_2620	Feces	Organic	Small	28156320	27240552	27139253	219
CHMI_2578_2621	Feces	Organic	Small	21787090	21139651	20970563	370
CHMI_2579_2622	Feces	Conventional	Small	33609273	32625901	32329329	613
CHMI_2580_2623	Feces	Conventional	Small	21911055	21219937	20982076	438
CHMI_2581_2624	Feces	Organic	Small	8472827	8175663	8140758	188
CHMI_2582_2625	Feces	Conventional	Small	22310053	21533591	21392613	990
CHMI_2583_2626	Feces	Conventional	Large	24611830	23694668	23609341	348
CHMI_2627_2649	Lagoon	Conventional	Medium	23951474	22663072	22608043	163
CHMI_2628_2650	Lagoon	Organic	Medium	20262670	19090071	19040246	28
CHMI_2629_2651	Feces	Conventional	Medium	27977313	26546784	22905999	1498
