# Supplementary material for: The distribution of microbiomes and resistomes across farm environments in conventional and organic dairy herds in Pennsylvania
Source: Environ Microbiome. 2020 Dec 9;15:21. doi: 10.1186/s40793-020-00368-5 (PMC8066844; doi:10.1186/s40793-020-00368-5)
Supplement: Supplementary file 4 — Additional file 4: Table S4. Distribution of antimicrobial resistance genes (ARG) on organic and conventional farms at 80% gene content. [file 40793_2020_368_MOESM4_ESM.xlsx]

## Sheet: Sheet1
			SampleID	CHMI_1904_1905_1906	CHMI_1907_1908_1909	CHMI_2575	CHMI_2576_2619	CHMI_2579_2622	CHMI_2580_2623	CHMI_2582_2625	CHMI_2583_2626	CHMI_2629_2651	CHMI_2565_2611	CHMI_2571	CHMI_2627_2649	CHMI_1896	CHMI_1897	CHMI_2567_2613	CHMI_2568_2614	CHMI_1892_1902_1903	CHMI_1895_1900_1901	CHMI_2572_2617	CHMI_2573_2618	CHMI_2574	CHMI_2577_2620	CHMI_2578_2621	CHMI_2581_2624	CHMI_2564_2610	CHMI_2570_2616	CHMI_2628_2650	CHMI_1893	CHMI_1894	CHMI_2566_2612	CHMI_2569_2615	CHMI_1898	CHMI_1899
			Sampletype	Feces	Feces	Feces	Feces	Feces	Feces	Feces	Feces	Feces	Lagoon	Lagoon	Lagoon	Manure	Soil	Soil	Soil	Feces	Feces	Feces	Feces	Feces	Feces	Feces	Feces	Lagoon	Lagoon	Lagoon	Manure	Soil	Soil	Soil	Soil	Soil
			Farmtype	Conventional	Conventional	Conventional	Conventional	Conventional	Conventional	Conventional	Conventional	Conventional	Conventional	Conventional	Conventional	Conventional	Conventional	Conventional	Conventional	Organic	Organic	Organic	Organic	Organic	Organic	Organic	Organic	Organic	Organic	Organic	Organic	Organic	Organic	Organic	Ref	Ref
			Location	Medium	Medium	Large	Large	Small	Small	Small	Large	Medium	Small	Large	Medium	Medium	Medium	Small	Large	Medium	Medium	Large	Large	Large	Small	Small	Small	Small	Large	Medium	Medium	Medium	Small	Large	Ref Soil	Ref Soil
header	class	mechanism	group
MEG_1000|Drugs|Aminoglycosides|Aminoglycoside_O-nucleotidyltransferases|ANT6	Aminoglycosides	Aminoglycoside O-nucleotidyltransferases	ANT6	0	0	0	0	0	0	1.05177	0	0	3.21083	2.90457	0	3.41877	0	0	0	0	0	0	0	0	0	0	0	3.89455	0	0	1.80308	0	0	0	0	0
MEG_1003|Drugs|Aminoglycosides|Aminoglycoside_O-nucleotidyltransferases|ANT9	Aminoglycosides	Aminoglycoside O-nucleotidyltransferases	ANT9	0	0	1.99333	0	0	0	4.79137	0.76241	13.3371	0.595267	0	0	0	0	0	0	0	0	0	0	0	0	1.45442	0	0.649091	0	0	0	0	0	0	0	0
MEG_1004|Drugs|Aminoglycosides|Aminoglycoside_O-nucleotidyltransferases|ANT9	Aminoglycosides	Aminoglycoside O-nucleotidyltransferases	ANT9	0	0	0	0	0	0	15.5427	0	0	8.85685	7.66938	5.46266	3.97923	0	0	0	0	0.683293	0	0	0.538915	0	0	0	5.355	0	1.41805	1.98645	0	0	0	0	0
MEG_1009|Drugs|Aminoglycosides|Aminoglycoside_O-phosphotransferases|APH2-DPRIME	Aminoglycosides	Aminoglycoside O-phosphotransferases	APH2-DPRIME	0	0	0	0	0	0	0	0	0	0	0	0	0	0	0	0	0	1.79867	0	0	0.9843	0	0	0	0	0	0	0	0	0	0	0	0
MEG_1010|Drugs|Aminoglycosides|Aminoglycoside_O-phosphotransferases|APH2-DPRIME	Aminoglycosides	Aminoglycoside O-phosphotransferases	APH2-DPRIME	1.842	0	0	0	0	0	0	0	0	0	0	0	0	0	0	0	0	2.06998	0	0	0	0	0	0	0	0	0	0	0	0	0	0	0
MEG_1016|Drugs|Aminoglycosides|Aminoglycoside_O-phosphotransferases|APH2-DPRIME	Aminoglycosides	Aminoglycoside O-phosphotransferases	APH2-DPRIME	0	0	0	0	0	0	7.31561	0	10.2157	0	0	0	0	0	0	0	0	0	0	0	0	0	0	0	0.357	0	0	0	0	0	0	0	0
MEG_1019|Drugs|Aminoglycosides|Aminoglycoside_O-phosphotransferases|APH3-DPRIME	Aminoglycosides	Aminoglycoside O-phosphotransferases	APH3-DPRIME	0	0	0	0	0	0	0	0	1.04776	3.51749	5.74388	0.420204	2.1017	0	0	0	0	0	0	0	0	0	0	0	0	7.519	0	3.66729	0	0	0	0	0
MEG_1026|Drugs|Aminoglycosides|Aminoglycoside_O-phosphotransferases|APH3-DPRIME	Aminoglycosides	Aminoglycoside O-phosphotransferases	APH3-DPRIME	0	0	0	0	0	0	0	0	0.371082	0	0	0	0	0	0	0	0	0	0	0	0	0	0	0	0	0	0	0	0	0	0	0	0
MEG_1027|Drugs|Aminoglycosides|Aminoglycoside_O-phosphotransferases|APH3-DPRIME	Aminoglycosides	Aminoglycoside O-phosphotransferases	APH3-DPRIME	0	0	0	0	0	0	0	0	1.3097	0	0	0	0	0	0	0	0	0	0	0	0	0	0	0	0	0	0	0	0	0	0	0	0
MEG_1029|Drugs|Aminoglycosides|Aminoglycoside_O-phosphotransferases|APH3-DPRIME	Aminoglycosides	Aminoglycoside O-phosphotransferases	APH3-DPRIME	0	0	0	0	0	0	0	0	0.327425	0	0	0	0	0	0	0	0	0	0	0	0	0	0	0	0	0	0	0	0	0	0	0	0
MEG_1038|Drugs|Aminoglycosides|Aminoglycoside_O-phosphotransferases|APH3-DPRIME	Aminoglycosides	Aminoglycoside O-phosphotransferases	APH3-DPRIME	0	0	0	0	0	0	2.52424	0	3.99459	0	0	0	0	0	0	0	0	0	0	0	0	0	0	0	0	0	0	0	0	0	0	0	0
MEG_1039|Drugs|Aminoglycosides|Aminoglycoside_O-phosphotransferases|APH3-DPRIME	Aminoglycosides	Aminoglycoside O-phosphotransferases	APH3-DPRIME	0	0	0.48115	0	0	0	4.72126	0	5.71903	0	0	0	0	0	0	0	0	0	0	0	0	0	0.476859	1.22839	0	0	0	0	0	0	0	0	0
MEG_1040|Drugs|Aminoglycosides|Aminoglycoside_O-phosphotransferases|APH3-DPRIME	Aminoglycosides	Aminoglycoside O-phosphotransferases	APH3-DPRIME	0	0	0	0	0	0	4.90824	0	7.63992	0	0	0	0	0	0	0	0	0	0	0	0	0	0.357644	0	0	0	0	0	0	0	0	0	0
MEG_1043|Drugs|Aminoglycosides|Aminoglycoside_O-phosphotransferases|APH3-DPRIME	Aminoglycosides	Aminoglycoside O-phosphotransferases	APH3-DPRIME	0	0	0	0	0	0	0	0	0	0	0	0	0	0	0	0	0	0	0	0	0	0	0	0	0	6.20835	0	0	0	0	0	0	0
MEG_1045|Drugs|Aminoglycosides|Aminoglycoside_O-phosphotransferases|APH3-DPRIME	Aminoglycosides	Aminoglycoside O-phosphotransferases	APH3-DPRIME	0	0	0	0	0	0	0	0	0.589365	1.87599	3.39411	0.287508	1.14893	0	0	0	0	0	0	0	0	0	0	0	0	3.14556	0	1.61972	0	0	0	0	0
MEG_1046|Drugs|Aminoglycosides|Aminoglycoside_O-phosphotransferases|APH3-DPRIME	Aminoglycosides	Aminoglycoside O-phosphotransferases	APH3-DPRIME	0	0	0	0	0	0	0	0	0.371082	0.974074	2.08868	0	0.896728	0	0	0	0	0	0	0	0	0	0	0	0	1.77973	0	1.10019	0	0	0	0	0
MEG_1053|Drugs|Aminoglycosides|Aminoglycoside_O-phosphotransferases|APH3-DPRIME	Aminoglycosides	Aminoglycoside O-phosphotransferases	APH3-DPRIME	0	0	0	0	0	0	0	0	0.502052	1.46111	2.15395	0.375972	1.20498	0	0	0	0	0	0	0	0	0	0	0	0	2.20741	0	1.49748	0	0	0	0	0
MEG_1054|Drugs|Aminoglycosides|Aminoglycoside_O-phosphotransferases|APH3-DPRIME	Aminoglycosides	Aminoglycoside O-phosphotransferases	APH3-DPRIME	0	0	0	0	0	0	0	0	0	1.44307	2.3824	0	1.28905	0	0	0	0	0	0	0	0	0	0	0	0	2.22121	0	1.22243	0	0	0	0	0
MEG_1055|Drugs|Aminoglycosides|Aminoglycoside_O-phosphotransferases|APH3-DPRIME	Aminoglycosides	Aminoglycoside O-phosphotransferases	APH3-DPRIME	0	0	0	0	0	0	0	0	0.371082	0.919958	1.72969	0	0.700568	0	0	0	0	0	0	0	0	0	0	0	0	1.71074	0	0.82514	0	0	0	0	0
MEG_1057|Drugs|Aminoglycosides|Aminoglycoside_O-phosphotransferases|APH3-DPRIME	Aminoglycosides	Aminoglycoside O-phosphotransferases	APH3-DPRIME	0	0	0	0	0	0	0	0	0.65485	1.10034	2.25186	0	0.812659	0	0	0	0	0	0	0	0	0	0	0	0	2.29019	0.210081	1.31411	0	0	0	0	0
MEG_1058|Drugs|Aminoglycosides|Aminoglycoside_O-phosphotransferases|APH3-DPRIME	Aminoglycosides	Aminoglycoside O-phosphotransferases	APH3-DPRIME	0	0	0	0	0	0	0	0	0.39291	0.721536	0.783256	0	0.532432	0	0	0	0	0	0	0	0	0	0	0	0	1.1175	0.210081	0.916822	0	0	0	0	0
MEG_1070|Drugs|Aminoglycosides|Aminoglycoside_O-phosphotransferases|APH3-PRIME	Aminoglycosides	Aminoglycoside O-phosphotransferases	APH3-PRIME	0	0	0	0	0	0	0	0	0	0	0	0	0	0	0	0	0	0	0	0	0	0	0	0	0	2.9938	0	0	0	0	0	0	0
MEG_1084|Drugs|Aminoglycosides|Aminoglycoside_O-phosphotransferases|APH6	Aminoglycosides	Aminoglycoside O-phosphotransferases	APH6	0	0	0	0	0	0	0	0	0.436567	1.5513	2.21923	0	0.700568	0	0	0	0	0	0	0	0	0	0	0	0	2.85584	0.262602	1.83364	0	0	0	0	0
MEG_1085|Drugs|Aminoglycosides|Aminoglycoside_O-phosphotransferases|APH6	Aminoglycosides	Aminoglycoside O-phosphotransferases	APH6	0	0	0	0	0	0	0	0	0.611194	1.60542	2.64349	0.508668	0.868705	0	0	0	0	0	0	0	0	0	0	0	0	2.89723	0	1.40579	0	0	0	0	0
MEG_1086|Drugs|Aminoglycosides|Aminoglycoside_O-phosphotransferases|APH6	Aminoglycosides	Aminoglycoside O-phosphotransferases	APH6	0	0	0	0	0	0	0.327216	0	0.698507	2.45322	2.7414	0.663481	1.20498	0	0	0	0	0	0	0	0	0	0	0	0	3.54566	0	2.26149	0	0	0	0	0
MEG_1087|Drugs|Aminoglycosides|Aminoglycoside_O-phosphotransferases|APH6	Aminoglycosides	Aminoglycoside O-phosphotransferases	APH6	0	0	0	0	0	0	0	0	0.39291	0.757613	1.89287	0	0	0	0	0	0	0	0	0	0	0	0	0	0	1.64176	0	1.10019	0	0	0	0	0
MEG_1091|Drugs|Aminoglycosides|Aminoglycoside_O-phosphotransferases|APH6	Aminoglycosides	Aminoglycoside O-phosphotransferases	APH6	0	0	0	0	0	0	0	0	0	1.74972	2.61085	0.375972	0.588477	0	0	0	0	0	0	0	0	0	0	0	0	2.6213	0	1.37523	0	0	0	0	0
MEG_1095|Drugs|Aminoglycosides|Aminoglycoside_O-phosphotransferases|APH6	Aminoglycosides	Aminoglycoside O-phosphotransferases	APH6	0	0	0	0	0	0	0	0	0	1.62346	2.57822	0.464436	1.03684	0	0	0	0	0	0	0	0	0	0	0	0	2.17982	0	1.10019	0	0	0	0	0
MEG_1096|Drugs|Aminoglycosides|Aminoglycoside_O-phosphotransferases|APH6	Aminoglycosides	Aminoglycoside O-phosphotransferases	APH6	0	0	0	0	0	0	0	0	0.436567	2.0203	2.51295	0.265392	1.233	0	0	0	0	0	0	0	0	0	0	0	0	2.70408	0	1.80308	0	0	0	0	0
MEG_1097|Drugs|Aminoglycosides|Aminoglycoside_O-phosphotransferases|APH6	Aminoglycosides	Aminoglycoside O-phosphotransferases	APH6	0	0	0	0	0	0	0	0	0	1.69561	2.31713	0	0.588477	0	0	0	0	0	0	0	0	0	0	0	0	2.42815	0	1.37523	0	0	0	0	0
MEG_1122|Drugs|Cationic_antimicrobial_peptides|Polymyxin_B_resistance_regulator|ARNA	Cationic antimicrobial peptides	Polymyxin B resistance regulator	ARNA	0	0	0	0	0	0	0	0	0	0	0	0	0	0	0	0	0	0	0	0	0	0	0	0	0	0	0	0	0	5.4619	0	0	0
MEG_1180|Drugs|Multi-drug_resistance|Multi-drug_RND_efflux_regulator|ASMA	Multi-drug resistance	Multi-drug RND efflux regulator	ASMA	0	0	0	0	0	0	0	0	9.10242	0	0	0	0	0	0	0	0	0	0	0	0	0	0	0	0	0	0	0	0	0	0	0	0
MEG_1189|Drugs|Bacitracin|Undecaprenyl_pyrophosphate_phosphatase|BACA	Bacitracin	Undecaprenyl pyrophosphate phosphatase	BACA	0	0	0	0	0	0	0	0	2.51026	0	0	0	0	0	0	0	0	0	0	0	0	0	0	0	0	0	0	0	0	0	0	0	0
MEG_1190|Drugs|Bacitracin|Undecaprenyl_pyrophosphate_phosphatase|BACA	Bacitracin	Undecaprenyl pyrophosphate phosphatase	BACA	0	0	0	0	0	0	0	0	1.98638	0	0	0	0	0	0	0	0	0	0	0	0	0	0	0	0	0	0	0	0	0	0	0	0
MEG_1275|Drugs|betalactams|Class_C_betalactamases|BLAEC	betalactams	Class C betalactamases	BLAEC	0	0	0	0	0	0	0	0	1.35336	0	0	0	0	0	0	0	0	0	0	0	0	0	0	0	0	0	0	0	0	0	0	0	0
MEG_1276|Drugs|betalactams|Class_C_betalactamases|BLAEC	betalactams	Class C betalactamases	BLAEC	0	0	0	0	0	0	0	0	0.720335	0	0	0	0	0	0	0	0	0	0	0	0	0	0	0	0	0	0	0	0	0	0	0	0
MEG_1277|Drugs|betalactams|Class_C_betalactamases|BLAEC	betalactams	Class C betalactamases	BLAEC	0	0	0	0	0	0	0	0	3.05597	0	0	0	0	0	0	0	0	0	0	0	0	0	0	0	0	0	0	0	0	0	0	0	0
MEG_1278|Drugs|betalactams|Class_C_betalactamases|BLAEC	betalactams	Class C betalactamases	BLAEC	0	0	0	0	0	0	0	0	0.633022	0	0	0	0	0	0	0	0	0	0	0	0	0	0	0	0	0	0	0	0	0	0	0	0
MEG_1279|Drugs|betalactams|Class_C_betalactamases|BLAEC	betalactams	Class C betalactamases	BLAEC	0	0	0	0	0	0.500427	0	0	1.26604	0	0	0	0	0	0	0	0	0	0	0	0	0	0	1.04413	0	0	0	0	0	0	0	0	0
MEG_1280|Drugs|betalactams|Class_C_betalactamases|BLAEC	betalactams	Class C betalactamases	BLAEC	0	0	0	0	0	0	0	0	0.960447	0	0	0	0	0	0	0	0	0	0	0	0	0	0	0	0	0	0	0	0	0	0	0	0
MEG_1281|Drugs|betalactams|Class_C_betalactamases|BLAEC	betalactams	Class C betalactamases	BLAEC	0	0	0	0	0	0	0	0	1.1569	0	0	0	0	0	0	0	0	0	0	0	0	0	0	0	0	0	0	0	0	0	0	0	0
MEG_1282|Drugs|betalactams|Class_C_betalactamases|BLAEC	betalactams	Class C betalactamases	BLAEC	0	0	0	0	0	0	0	0	1.06959	0	0	0	0	0	0	0	0	0	0	0	0	0	0	0	0	0	0	0	0	0	0	0	0
MEG_1283|Drugs|betalactams|Class_C_betalactamases|BLAEC	betalactams	Class C betalactamases	BLAEC	0	0	0	0	0	0	0	0	0.763992	0	0	0	0	0	0	0	0	0	0	0	0	0	0	0	0	0	0	0	0	0	0	0	0
MEG_1284|Drugs|betalactams|Class_C_betalactamases|BLAEC	betalactams	Class C betalactamases	BLAEC	0	0	0	0	0	0	0	0	0.502052	0	0	0	0	0	0	0	0	0	0	0	0	0	0	0	0	0	0	0	0	0	0	0	0
MEG_1478|Drugs|Glycopeptides|Bleomycin_resistance_protein|BRP	Glycopeptides	Bleomycin resistance protein	BRP	0	0	0	0	0	0	0	0	0	0	0	0	0	0	0	0	0	0	0	0	0	0	0	0	0.0973637	0	0	0	0	0	0	0	0
MEG_1525|Drugs|betalactams|Class_A_betalactamases|CARB	betalactams	Class A betalactamases	CARB	0	0	0	0	0	0	0	0	0	0.198422	0	0	0	0	0	0	0	0	0	0	0	0	0	0	0	0	0	0	0	0	0	0	0
MEG_1549|Drugs|Phenicol|Chloramphenicol_acetyltransferases|CAT	Phenicol	Chloramphenicol acetyltransferases	CAT	0	0	0	0	0	0	0	0	0	0.10823	0	0	0	0	0	0	0	0	0	0	0	0	0	0	0	0	0	0	0	0	0	0	0
MEG_1554|Drugs|Phenicol|Chloramphenicol_acetyltransferases|CAT	Phenicol	Chloramphenicol acetyltransferases	CAT	0	0	0	0	0	0	0	0	0	0.865843	0.522171	0.774061	0.756614	0	0	0	0	0	0	0	0	0	0	0	1.00609	0	0	0	0	0	0	0	0
MEG_1624|Drugs|Phenicol|Chloramphenicol_acetyltransferases|CATB|RequiresSNPConfirmation	Phenicol	Chloramphenicol acetyltransferases	CATB	0	0	0	0	0	0	0	0	0	0	0	0	0	0	0	0	0	0	0	0	0	0	0	0	0	0.082778	0	0	0	0	0	0	0
MEG_1636|Drugs|betalactams|Class_A_betalactamases|CBLA	betalactams	Class A betalactamases	CBLA	0	0	0	0	0	0	2.36063	0	4.51847	0	0	0	0	0	0	0	0	0	0	0	0	0	0	0	0	0	0	0	0	0	0	0	0
MEG_1637|Drugs|betalactams|Class_A_betalactamases|CBLA	betalactams	Class A betalactamases	CBLA	0	0	0	0	0	0	0.981647	0	2.75037	0	0	0	0	0	0	0	0	0	0	0	0	0	0	0	0	0	0	0	0	0	0	0	0
MEG_1679|Drugs|MLS|23S_rRNA_methyltransferases|CFR	MLS	23S rRNA methyltransferases	CFR	0	0	2.44012	0	0	0	3.1553	0	14.5158	0	0	0	0	0	0	0	0	0	0	0	0	0	0	0	0	0	0	0	0	0	0	0	0
MEG_1680|Drugs|MLS|23S_rRNA_methyltransferases|CFR	MLS	23S rRNA methyltransferases	CFR	0	0	9.38241	0	0	0	3.48251	0	39.1164	0	0	0	0	0	0	0	0	0	0	0	0	0	0	0	0	0	0	0	0	0	0	0	0
MEG_1686|Drugs|betalactams|Class_A_betalactamases|CFX	betalactams	Class A betalactamases	CFX	13.1906	21.8342	9.51989	19.5305	18.4507	17.4196	6.66118	12.9186	10.3248	1.96619	0	1.90198	0	0	0	0	2.31401	2.30109	0	5.31447	5.62075	5.72971	9.51333	0	0	0	0	0	0	0	0	0	0
MEG_1687|Drugs|betalactams|Class_A_betalactamases|CFX	betalactams	Class A betalactamases	CFX	4.2221	5.96872	3.23057	5.75941	3.91286	4.98044	0	3.34613	2.11735	0.487037	0	0	0	0	0	0	0	0	0	0	1.36288	1.98974	2.38429	0	0	0	0	0	0	0	0	0	0
MEG_1688|Drugs|betalactams|Class_A_betalactamases|CFX	betalactams	Class A betalactamases	CFX	2.18004	3.5065	0	2.44534	2.70652	3.55065	0	0	0	0	0	0	0	0	0	0	0	0	1.35223	1.14316	0.650262	0	0	0	0	0	0	0	0	0	0	0	0
MEG_1689|Drugs|betalactams|Class_A_betalactamases|CFX	betalactams	Class A betalactamases	CFX	3.58741	5.3843	3.88356	5.87202	2.87664	4.5515	1.02839	4.04501	2.48843	0	0	0	0	0	0	0	0	0	1.45057	2.06741	1.41632	1.97131	1.81206	0	0	0	0	0	0	0	0	0	0
MEG_1690|Drugs|betalactams|Class_A_betalactamases|CFX	betalactams	Class A betalactamases	CFX	2.85613	5.48011	0	4.53674	3.27876	4.43236	0	2.73197	2.05186	0	0	0	0	0	0	0	0	0	0	1.53232	1.03775	0	2.16971	0	0	0	0	0	0	0	0	0	0
MEG_1691|Drugs|betalactams|Class_A_betalactamases|CFX	betalactams	Class A betalactamases	CFX	3.17348	5.21185	2.74943	5.82376	3.32515	3.93193	0	4.25679	2.44477	0	0	0	0	0	0	0	0.576061	0.51247	0	1.76338	1.65238	1.65811	2.50351	0	0	0	0	0	0	0	0	0	0
MEG_1692|Drugs|betalactams|Class_A_betalactamases|CFX	betalactams	Class A betalactamases	CFX	4.56015	7.52077	6.28931	6.6925	4.09845	7.38726	0	4.40504	3.73265	0	0	0	0	0	0	0	0.927556	0	1.72102	2.3228	1.71918	1.95289	2.7181	0	0	0	0	0	0	0	0	0	0
MEG_1693|Drugs|betalactams|Class_A_betalactamases|CFX	betalactams	Class A betalactamases	CFX	5.11205	7.51119	5.18954	6.74076	4.91813	6.50555	0	5.35805	0	0.468998	0	0	0	0	0	0	0.898265	0.823971	1.99146	2.24983	1.82608	2.83722	3.67181	0	0	0	0	0	0	0	0	0	0
MEG_1694|Drugs|betalactams|Class_A_betalactamases|CFX	betalactams	Class A betalactamases	CFX	5.09826	7.58784	4.39908	7.15904	4.42323	5.76683	0	4.91331	2.57574	0	0	0	0	0	0	0	0	0	2.36025	2.22551	1.93742	2.89249	3.76719	0	0	0	0	0	0	0	0	0	0
MEG_1695|Drugs|betalactams|Class_A_betalactamases|CFX	betalactams	Class A betalactamases	CFX	13.1216	21.4797	8.07644	19.2088	16.9969	19.183	5.79639	14.5917	14.1229	1.71365	0	1.99044	0	0	0	0	2.38235	2.87385	0	5.3996	5.16201	5.65601	8.86958	0	0	0	0	0	0	0	0	0	0
MEG_1696|Drugs|betalactams|Class_A_betalactamases|CFX	betalactams	Class A betalactamases	CFX	5.07756	7.64532	4.33035	6.96599	4.22217	6.45789	0	4.61682	0	0.721536	0	0	0	0	0	0	0	0	1.94229	2.38361	1.80826	2.83722	2.31277	0	0	0	0	0	0	0	0	0	0
MEG_1697|Drugs|betalactams|Class_A_betalactamases|CFX	betalactams	Class A betalactamases	CFX	2.55258	4.1963	2.26828	3.70018	2.45907	3.14554	0	2.7955	1.85541	0	0	0	0	0	0	0	0	0	0	1.26477	0.886316	1.30807	1.09678	0	0	0	0	0	0	0	0	0	0
MEG_1698|Drugs|betalactams|Class_A_betalactamases|CFX	betalactams	Class A betalactamases	CFX	6.94025	8.97702	6.11747	10.3605	5.22745	7.91151	0	6.5652	3.51436	0	0	0	0	0	0	0	1.01543	0.9546	2.60611	4.40237	2.92618	3.11357	4.24404	0	0	0	0	0	0	0	0	0	0
MEG_1783|Drugs|Phenicol|Phenicol_resistance_MFS_efflux_pumps|CMX	Phenicol	Phenicol resistance MFS efflux pumps	CMX	0	0	0	0	0	0	0	0	0	0	0	0	0	0	0	0	0	0	0	0	0	0	0	0	0	0	0	0.916822	0	0	0	0	0
MEG_1784|Drugs|Phenicol|Phenicol_resistance_MFS_efflux_pumps|CMX	Phenicol	Phenicol resistance MFS efflux pumps	CMX	0	0	0	0	0	0	0	0	0	0	0	0	0	0	0	0	0	0	0	0	0	0	0	0	0	0	0	1.0085	0	0	0	0	0
MEG_1785|Drugs|Phenicol|Phenicol_resistance_MFS_efflux_pumps|CMX	Phenicol	Phenicol resistance MFS efflux pumps	CMX	0	0	0	0	0	0	0	0	0	0	0	0	0	0	0	0	0	0	0	0	0	0	0	0	0	0	0	1.16131	0	0	0	0	0
MEG_202|Drugs|Aminoglycosides|Aminoglycoside_N-acetyltransferases|AAC6-PRIME	Aminoglycosides	Aminoglycoside N-acetyltransferases	AAC6-PRIME	0	0	0	0	0	0	0	0	0	0	0	0	0	0	0	0	0	0.432082	0	0	0	0	0	0	0	0	0	0	0	0	0	0	0
MEG_2378|Drugs|betalactams|Class_A_betalactamases|CTX	betalactams	Class A betalactamases	CTX	0	0	0	0	0	0	0	0	2.24832	0	0	0	0	0	0	0	0	0	0	0	0	0	0	0	0	0	0	0	0	0	0	0	0
MEG_2430|Drugs|betalactams|Class_A_betalactamases|CTX	betalactams	Class A betalactamases	CTX	0	0	0	0	0	0	0	0	0.611194	0	0	0	0	0	0	0	0	0	0	0	0	0	0	0	0	0	0	0	0	0	0	0	0
MEG_2435|Drugs|betalactams|Class_A_betalactamases|CTX	betalactams	Class A betalactamases	CTX	0	0	0	0	0	0	0	0	4.71492	0	0	0	0	0	0	0	0	0	0	0	0	0	0	0	0	0	0	0	0	0	0	0	0
MEG_2556|Drugs|Trimethoprim|Dihydrofolate_reductase|DFRA	Trimethoprim	Dihydrofolate reductase	DFRA	0	0	0	0	0	0	0	0	0	0	0	0	0	0	0	0	0	0	0	0	0	0	0	0	0	0	0	0.183364	0	0	0	0	0
MEG_2566|Drugs|Trimethoprim|Dihydrofolate_reductase|DFRB	Trimethoprim	Dihydrofolate reductase	DFRB	0	0	0	0	0	0	0	0	0	0	0	0	0	0.145818	0	0	0	0	0	0	0	0	0	0	0	0	0	0	0.0915351	0.230102	0	0	0
MEG_2570|Drugs|Trimethoprim|Dihydrofolate_reductase|DFRB	Trimethoprim	Dihydrofolate reductase	DFRB	0	0	0	0	0	0	0	0	0	0	0	0	0	0	0	0	0	0	0	0	0	0	0	0	0	0	0	0	0	0.0847745	0	0.162747	0
MEG_2571|Drugs|Trimethoprim|Dihydrofolate_reductase|DFRB	Trimethoprim	Dihydrofolate reductase	DFRB	0	0	0	0	0	0	0	0	0	0	0	0	0	0	0	0	0	0	0	0	0	0	0	0	0	0	0	0	0	0.036332	0	0	0.071558
MEG_2626|Drugs|Trimethoprim|Dihydrofolate_reductase|DHFR|RequiresSNPConfirmation	Trimethoprim	Dihydrofolate reductase	DHFR	0	0	0	0	0	0	0	0	0	0	0	0	0	0	0	0	0	0	0	0	0	0	0	0	0	0	0	0.488972	0	0	0	0	0
MEG_2641|Drugs|Trimethoprim|Dihydrofolate_reductase|DHFR|RequiresSNPConfirmation	Trimethoprim	Dihydrofolate reductase	DHFR	0	0	0	0	0	0	0	0	0	0	0	0	0	0	0	0	0	0	0	0	0	0	0	0	0	0	0	0.794579	0	0	0	0	0
MEG_2739|Drugs|Cationic_antimicrobial_peptides|Lipid_A_modification|EPTA	Cationic antimicrobial peptides	Lipid A modification	EPTA	0	0	0	0	0	1.71575	0	0	11.4817	0	0	0	0	0	0	0	0	0	0	0	0	0	0	0	0	0	0	1.13075	0	0	0	0	0
MEG_2753|Drugs|MLS|Macrolide_esterases|EREB	MLS	Macrolide esterases	EREB	0	0	0	0	0	0	0	0	0	0	0	0	1.48521	0	0	0	0	0	0	0	0	0	0	0	0	0	0	0	0	0	0	0	0
MEG_2754|Drugs|MLS|Macrolide_esterases|ERED	MLS	Macrolide esterases	ERED	0	0	0	0	0	0	0	0	0	1.29876	0	0	0	0	0	0	0	0	0	0	0	0	0	0	0	0	0	0	0	0	0	0	0
MEG_2756|Drugs|MLS|23S_rRNA_methyltransferases|ERM	MLS	23S rRNA methyltransferases	ERM	0	0	0	0	0	0	0	0	0	6.43971	1.07698	0.840409	0	0	0	0	0	0	0	0	0	0	0	0	0.616637	0.620835	0	0	0	0	0	0	0
MEG_2787|Drugs|MLS|23S_rRNA_methyltransferases|ERMA	MLS	23S rRNA methyltransferases	ERMA	0	0	0	0	0	0	0	0	0	1.04623	1.07698	0	0.700568	0	0	0	0	0	0	0	0	0	0	0	0	0	0	0	0	0	0	0	0
MEG_2828|Drugs|MLS|23S_rRNA_methyltransferases|ERMF	MLS	23S rRNA methyltransferases	ERMF	0	0	0	0	0	0	0	0	0	0	0	0	0	0	0	0	0	0	0	0	0	0	0.500702	0	0	0	0	0	0	0	0	0	0
MEG_2829|Drugs|MLS|23S_rRNA_methyltransferases|ERMF	MLS	23S rRNA methyltransferases	ERMF	0	0	0	0	0	0	4.93161	0	4.67127	0.487037	0	0	0	0	0	0	0	0	0	0	0	0	0	0	0	0.220741	0	0	0	0	0	0	0
MEG_2830|Drugs|MLS|23S_rRNA_methyltransferases|ERMF	MLS	23S rRNA methyltransferases	ERMF	0	0	0	0	0	0	0	0	0	0	0	0	0	0	0	0	0	0	0	0	0	0	0.429173	0	0	0	0	0	0	0	0	0	0
MEG_2831|Drugs|MLS|23S_rRNA_methyltransferases|ERMF	MLS	23S rRNA methyltransferases	ERMF	0	0	0	0	0	0	2.47749	0	2.85951	0	0	0	0	0	0	0	0	0	0	0	0	0	0	0	0	0	0	0	0	0	0	0	0
MEG_2832|Drugs|MLS|23S_rRNA_methyltransferases|ERMF	MLS	23S rRNA methyltransferases	ERMF	0	0	0	0	0	0	0	0	0	0	0	0	0	0	0	0	0	0	0	0	0	0	1.02525	0	0	0	0	0	0	0	0	0	0
MEG_2833|Drugs|MLS|23S_rRNA_methyltransferases|ERMF	MLS	23S rRNA methyltransferases	ERMF	0	0	0	0	0	0	1.07514	0	1.81175	1.10034	0.391628	0	0	0	0	0	0	0	0	0	0	0	0	0	0.357	0.193149	0	0	0	0	0	0	0
MEG_2835|Drugs|MLS|23S_rRNA_methyltransferases|ERMG	MLS	23S rRNA methyltransferases	ERMG	0.338044	0	0	0	0	0	2.43075	0	2.42295	0	0	0	0	0	0	0	0	0	0	0	0	0	0	0	0	0	0	0	0	0	0	0	0
MEG_2912|Drugs|Phenicol|Phenicol_resistance_MFS_efflux_pumps|FLOR	Phenicol	Phenicol resistance MFS efflux pumps	FLOR	0	0	0	0	0	0	0	0	0	1.37092	0	0	1.28905	0	0	0	0	0	0	0	0	0	0	0	0	0	0	1.10019	0	0.435983	0	0	0
MEG_2920|Drugs|Phenicol|Phenicol_resistance_MFS_efflux_pumps|FLOR	Phenicol	Phenicol resistance MFS efflux pumps	FLOR	0	0	0	0	0	0	0	0	0	0	0	0	0	0	0	0	0	0	0	0	0	0	0	0	0	0	0	0.488972	0	0	0	0	0
MEG_2922|Drugs|Phenicol|Phenicol_resistance_MFS_efflux_pumps|FLOR	Phenicol	Phenicol resistance MFS efflux pumps	FLOR	0	0	0	0	0	0	0	0	0	0	0	0	0	0	0	0	0	0	0	0	0	0	0	0	0	0	0	0.855701	0	0	0	0	0
MEG_2925|Drugs|Phenicol|Phenicol_resistance_MFS_efflux_pumps|FLOR	Phenicol	Phenicol resistance MFS efflux pumps	FLOR	0	0	0	0	0	0	0	0	0	0	0	0	0	0	0	0	0	0	0	0	0	0	0	0	0	0	0	0.42785	0	0	0	0	0
MEG_2927|Drugs|Phenicol|Phenicol_resistance_MFS_efflux_pumps|FLOR	Phenicol	Phenicol resistance MFS efflux pumps	FLOR	0	0	0	0	0	0	0	0	0	0	0	0	0	0	0	0	0	0	0	0	0	0	0	0	0	0	0	0.488972	0	0	0	0	0
MEG_2954|Drugs|Sulfonamides|Sulfonamide-resistant_dihydropteroate_synthases|FOLP|RequiresSNPConfirmation	Sulfonamides	Sulfonamide-resistant dihydropteroate synthases	FOLP	0	0	0	0	0	0	0	0	0	0	0	0	0	0	0	0	0	0	0	0	0	0	0	0	0	0.331112	0	0	0	0	0	0	0
MEG_2964|Drugs|Sulfonamides|Sulfonamide-resistant_dihydropteroate_synthases|FOLP|RequiresSNPConfirmation	Sulfonamides	Sulfonamide-resistant dihydropteroate synthases	FOLP	0	0	0	0	0	0	0	0	0	0	0	0	0	0	0	0	0	0	0	0	0	0	0	0	0	0.689816	0	0	0	0	0	0	0
MEG_3271|Drugs|Multi-drug_resistance|Multi-drug_RND_efflux_pumps|HNS	Multi-drug resistance	Multi-drug RND efflux pumps	HNS	0	0	0	0	0	0.667236	0	0	1.89907	0	0	0	0	0	0	0	0	0	0	0	0	0	0	0	0	0	0	0	0	0	0	0	0
MEG_3295|Drugs|Mupirocin|Mupirocin-resistant_isoleucyl-tRNA_synthetase|ILES	Mupirocin	Mupirocin-resistant isoleucyl-tRNA synthetase	ILES	0	6.49565	0	0	16.8268	0	0	0	0	0	0	0	0	0	0	0	0	0	0	0	47.3399	0	7.6059	0	0	0	0	0	0	0	0	0	0
MEG_3448|Drugs|Aminoglycosides|Aminoglycoside_efflux_pumps|KDPE	Aminoglycosides	Aminoglycoside efflux pumps	KDPE	0	0	0	0	0	0	0.490824	0	2.81586	0	0	0	0	0	0	0	0	0	0	0	0	0	0	0	0	0	0	0	0	0	0	0	0
MEG_3603|Drugs|MLS|Lincosamide_nucleotidyltransferases|LNUA	MLS	Lincosamide nucleotidyltransferases	LNUA	0	0	0	0	0	0	0	0	0	0	0	0	0	0	0	0	0	0	0	0	0	0	0	0	0	0	0	0	0	0.302766	0	0	0
MEG_3606|Drugs|MLS|Lincosamide_nucleotidyltransferases|LNUA	MLS	Lincosamide nucleotidyltransferases	LNUA	2.27662	7.39623	2.23391	3.1532	2.75292	5.83832	8.67122	1.24951	16.7205	1.49719	0	0.751945	0.868705	0	0	0	0.556533	0.452179	1.79478	1.1918	3.50518	2.22924	5.34082	1.10555	0.941182	0	0	0	0	0	0	0	0
MEG_3608|Drugs|MLS|Lincosamide_nucleotidyltransferases|LNUA	MLS	Lincosamide nucleotidyltransferases	LNUA	0	0	0	0	0	0	0	0	0	0.631344	0	0	0	0	0	0	0	0	0	0	0	0	0	0	0	0	0	0.886261	0	0.290656	0	0	0
MEG_3609|Drugs|MLS|Lincosamide_nucleotidyltransferases|LNUB	MLS	Lincosamide nucleotidyltransferases	LNUB	0	0	0	0	0	0	0	0	0	3.51749	1.76233	1.85775	1.45718	0	0	0	0	0	0	0	0	0	0	0	3.08318	1.71074	0.630244	0	0	0	0	0	0
MEG_3610|Drugs|MLS|Lincosamide_nucleotidyltransferases|LNUC	MLS	Lincosamide nucleotidyltransferases	LNUC	44.5252	70.9827	24.8479	26.1908	42.8094	43.8469	32.1606	28.6327	28.355	4.20295	3.16566	7.23194	4.39957	0	0	0	13.1615	10.2193	26.5037	16.965	18.5815	32.6096	55.2679	6.87897	6.00409	2.34538	1.15545	3.78953	0	0	0	0	0
MEG_3611|Drugs|MLS|Lincosamide_nucleotidyltransferases|LNUC	MLS	Lincosamide nucleotidyltransferases	LNUC	0	0	0	0	0	0	0	0	0	1.71365	1.4686	1.19427	1.82148	0	0	0	0	0	0	0	0	0	0	0	2.46655	0.78639	0.787805	1.03907	0	0	0	0	0
MEG_3617|Drugs|MLS|Lincosamide_nucleotidyltransferases|LNUF	MLS	Lincosamide nucleotidyltransferases	LNUF	0	0	0	0	0	0	0	0	0	0.216461	0	0	0	0	0	0	0	0	0	0	0	0	0	0	0	0	0	0	0	0	0	0	0
MEG_3618|Drugs|MLS|Lincosamide_nucleotidyltransferases|LNUF	MLS	Lincosamide nucleotidyltransferases	LNUF	0	0	0	0	0	0	0	0	0	0.252538	0	0.597133	0	0	0	0	0	0	0	0	0	0	0	0	0	0	0.341382	0	0	0	0	0	0
MEG_3619|Drugs|MLS|Lincosamide_nucleotidyltransferases|LNUF	MLS	Lincosamide nucleotidyltransferases	LNUF	0	0	0	0	0	0	0	0	0	0	0	0.353856	0	0	0	0	0	0	0	0	0	0	0	0	0	0.648427	0	0	0	0	0	0	0
MEG_3620|Drugs|MLS|Lincosamide_nucleotidyltransferases|LNUG	MLS	Lincosamide nucleotidyltransferases	LNUG	0	0	0	0	0	0	0	0	0	5.3574	2.51295	1.34908	1.87752	0	0	0	0	0	0	0	0	0	0	0	2.142	0	0	1.77252	0	0	0	0	0
MEG_3621|Drugs|MLS|Lincosamide_nucleotidyltransferases|LNUP	MLS	Lincosamide nucleotidyltransferases	LNUP	0.441527	1.22632	0	0	0	0	0	0	0.545709	0	0	0	0	0.262473	0	0	0	0	0	0	0.538915	0.847481	0	0	0	0	0	0	0	0	0	0	0
MEG_3641|Drugs|MLS|MLS_resistance_ABC_efflux_pumps|LSA	MLS	MLS resistance ABC efflux pumps	LSA	0	0	0	0	0	0	0	0	0	13.4025	7.08194	11.9427	6.75348	0	0	0	0	0	0	0	0	0	0	0	9.89864	6.93955	2.28463	2.20037	0	0	0	0	0
MEG_3648|Drugs|Multi-drug_resistance|Multi-drug_ABC_efflux_pumps|LSAE	Multi-drug resistance	Multi-drug ABC efflux pumps	LSAE	0	0	0	0	0	0	0	0	0	4.67195	2.15395	2.74239	2.55007	0	0	0	0	0	0	0	0	0	0	0	4.31646	2.16602	0.656504	0.794579	0	0	0	0	0
MEG_368|Drugs|Aminoglycosides|Aminoglycoside_N-acetyltransferases|AAC6-PRIME	Aminoglycosides	Aminoglycoside N-acetyltransferases	AAC6-PRIME	0	0	0	0	0	0	0.490824	0	0.414739	0	0	0	0	0	0	0	0	0	0	0	0	0	0	0	0	0	0	0	0	0	0	0	0
MEG_3809|Drugs|MLS|MLS_resistance_MFS_efflux_pumps|MEFA	MLS	MLS resistance MFS efflux pumps	MEFA	0	0	0	0	0	0	0	0	0	0	0	0	0	0	0	0	0	0	0	0	0	0	0	0	1.10346	0	0	0	0	0	0	0	0
MEG_3813|Drugs|MLS|MLS_resistance_MFS_efflux_pumps|MEFA	MLS	MLS resistance MFS efflux pumps	MEFA	2.88372	0	0	0	0	0	3.03843	0	4.93321	0	0	0	0	0	0	0	0	0	0	0	0	0	0	0	0	0	0	0	0	0	0	0	0
MEG_3814|Drugs|MLS|MLS_resistance_MFS_efflux_pumps|MEFA	MLS	MLS resistance MFS efflux pumps	MEFA	4.44287	4.1005	0	0	0	0	0	0	10.0192	0	0	0	0	0	0	0	0	0	0	0	0	0	0	0	0	0	0	0	0	0	0	0	0
MEG_3816|Drugs|MLS|MLS_resistance_MFS_efflux_pumps|MEFA	MLS	MLS resistance MFS efflux pumps	MEFA	0	0	0	0	0	0	0	0	10.1065	0	0	0	0	0	0	0	0	0	0	0	0	0	0	0	0	0	0	0	0	0	0	0	0
MEG_3817|Drugs|MLS|MLS_resistance_MFS_efflux_pumps|MEFA	MLS	MLS resistance MFS efflux pumps	MEFA	20.3654	20.0043	58.116	18.0665	20.3066	16.7762	48.8253	16.2012	69.6106	6.04286	3.58992	4.86552	3.47482	0	0	0	0	0.753632	5.18764	2.8579	2.65004	4.20056	6.24685	3.99226	5.38746	0	0	0	0	0	0	0	0
MEG_3818|Drugs|MLS|MLS_resistance_MFS_efflux_pumps|MEFA	MLS	MLS resistance MFS efflux pumps	MEFA	0	0.593997	0	0	0	0	0	0	0	0	0	0.884641	0	0	0	0	0	0	0	0	0	0	0	0	0	0	0	0	0	0	0	0	0
MEG_3819|Drugs|MLS|MLS_resistance_MFS_efflux_pumps|MEFA	MLS	MLS resistance MFS efflux pumps	MEFA	0	2.64425	0	0	0	2.64511	0	0	0	0	0	0	0.644523	0	0	0	0	0	0	0	0.129162	0	0	0	0	0	0	0	0	0	0	0	0
MEG_3820|Drugs|MLS|MLS_resistance_MFS_efflux_pumps|MEFA	MLS	MLS resistance MFS efflux pumps	MEFA	0	0	0	0	0	0	0	0	0	0.631344	0	0.707713	0	0	0	0	0	0	0	0	0	0	0	0	0.616637	0	0	0	0	0	0	0	0
MEG_3822|Drugs|MLS|MLS_resistance_MFS_efflux_pumps|MEFA	MLS	MLS resistance MFS efflux pumps	MEFA	0	0	0	0	0	0	0	0	0	0.667421	0	0	0	0	0	0	0	0	0	0	0	0	0	0	0	0	1.10293	0	0	0	0	0	0
MEG_3823|Drugs|MLS|MLS_resistance_MFS_efflux_pumps|MEFA	MLS	MLS resistance MFS efflux pumps	MEFA	1.44186	0	0	0	0	0	0	0	4.58395	0	0	0	0	0	0	0	0	0	0	0	0	0	0	0	0	0	0	0	0	0	0	0	0
MEG_3824|Drugs|MLS|MLS_resistance_MFS_efflux_pumps|MEFA	MLS	MLS resistance MFS efflux pumps	MEFA	0	0.756868	0	0	0	0	0	0	0	0	0	0	0	0	0	0	0	0	0	0	0	0	0	0	0	0	0	0	0	0	0	0	0
MEG_3826|Drugs|MLS|MLS_resistance_MFS_efflux_pumps|MEFA	MLS	MLS resistance MFS efflux pumps	MEFA	0	0	0	0	0	0	0	0	0	1.58738	0	1.59235	0	0	0	0	0	0	0	0	0	0	0	0	2.499	0	0	0	0	0	0	0	0
MEG_3827|Drugs|MLS|MLS_resistance_MFS_efflux_pumps|MEFB	MLS	MLS resistance MFS efflux pumps	MEFB	0	0	0	0	0	0	0	0	0	3.01241	2.87194	3.29529	1.5973	0	0	0	0	0	0	0	0	0	0	0	10.71	1.00713	1.41805	0	0	0	0	0	0
MEG_3828|Drugs|MLS|MLS_resistance_MFS_efflux_pumps|MEFC	MLS	MLS resistance MFS efflux pumps	MEFC	0	0	0	0	0	0	0	0	0	10.2097	0	0	0	0	0	0	0	0	0	0	0	0	0	0	0	0	0	0	0	0	0	0	0
MEG_3830|Drugs|MLS|MLS_resistance_MFS_efflux_pumps|MEFE	MLS	MLS resistance MFS efflux pumps	MEFE	6.01581	17.0343	8.69506	7.46471	7.09882	11.343	30.174	3.49438	46.4944	2.59753	1.17488	2.30007	2.15775	0	0	0	0.927556	0.944552	4.45006	4.56047	7.57599	5.10331	17.5723	4.17652	2.82355	0	0	1.31411	0	0	0	0	0
MEG_39|Drugs|Aminoglycosides|Aminoglycoside_N-acetyltransferases|AAC3	Aminoglycosides	Aminoglycoside N-acetyltransferases	AAC3	0	0	0	0	0	0	0	0	0.65485	0	0	0	0	0	0	0	0	0	0	0	0	0	0	0	0	0	0	0	0	0	0	0	0
MEG_395|Drugs|betalactams|Class_A_betalactamases|ACI	betalactams	Class A betalactamases	ACI	0.800268	8.3447	1.51218	2.25228	1.2682	0	23.3492	1.01655	5.78451	0	0	0	0	0	0	0	0	0	0	0	0	0.607976	3.95793	8.66013	0	0	0	0	0	0	0	0	0
MEG_4033|Drugs|MLS|Macrolide_phosphotransferases|MPHB	MLS	Macrolide phosphotransferases	MPHB	0	0	0	0	0	0	0	0	1.96455	0	0	0	0	0	0	0	0	0	0	0	0	0	0	0	0	0	0	0.39729	0	0	0	0	0
MEG_4038|Drugs|MLS|Macrolide_phosphotransferases|MPHC	MLS	Macrolide phosphotransferases	MPHC	0	0	0	0	0	0	0	0	0	0	0	0	0	0	0	0	0	0	0	0	0	0	0	0	0	0	0	0	0	0.254324	0	0	0
MEG_4042|Drugs|MLS|Macrolide_phosphotransferases|MPHE	MLS	Macrolide phosphotransferases	MPHE	0	0	0	0	0	0	0	0	0	0	0	0	0	0	0	0	0	0	0	0	0	0	0	0	0	0	0	0.641776	0	0	0	0	0
MEG_4044|Drugs|MLS|Macrolide_phosphotransferases|MPHE	MLS	Macrolide phosphotransferases	MPHE	0	0	0	0	0	0	0	0	0	0	0	0	0	0	0	0	0	0	0	0	0	0	0	0	0	0	0	0.611215	0	0	0	0	0
MEG_4045|Drugs|MLS|Macrolide_phosphotransferases|MPHG	MLS	Macrolide phosphotransferases	MPHG	0	0	0	0	0	0	0	0	0	8.29766	0	0	0	0	0	0	0	0	0	0	0	0	0	0	0	0	0	0	0	0	0	0	0
MEG_4046|Drugs|MLS|Macrolide_phosphotransferases|MPHH	MLS	Macrolide phosphotransferases	MPHH	0	0	0	0	0	0	0	0	0	0	0	0	0	0	0	0	0	0	0	0	0	0	0	0	0	0	0	0	0	1.61072	0	0	0
MEG_4051|Drugs|MLS|Macrolide_phosphotransferases|MPHN	MLS	Macrolide phosphotransferases	MPHN	0.648493	1.42751	0	0	0	0	2.22039	0.65652	4.06007	1.04623	0	0.707713	1.34509	0	0	0	0	0	0	0	0	0	0	0	0	0	0	0	0	0	0	0	0
MEG_4061|Drugs|Multi-drug_resistance|Multi-drug_ABC_efflux_pumps|MSBA	Multi-drug resistance	Multi-drug ABC efflux pumps	MSBA	0	0	0	0	0	3.28852	0	0	8.55671	0	0	0	0	0	0	0	0	0	0	0	0	0	0	0	0	0	0	0	0	0	0	0	0
MEG_4073|Drugs|MLS|MLS_resistance_ABC_efflux_pumps|MSRD	MLS	MLS resistance ABC efflux pumps	MSRD	0	0	0	0	0	0	0	0	3.2306	2.05638	1.95814	2.69815	0	0	0	0	0	0	0	0	0	0	0	0	3.11564	0	0	0	0	0	0	0	0
MEG_4074|Drugs|MLS|MLS_resistance_ABC_efflux_pumps|MSRD	MLS	MLS resistance ABC efflux pumps	MSRD	0	1.14009	0	0	0	0	0	0	0	3.5716	2.8393	2.74239	1.62532	0	0	0	0	0	0	0	0	0	0	0	3.66737	0	3.3613	0	0	0	0	0	0
MEG_4078|Drugs|Multi-drug_resistance|Multi-drug_RND_efflux_regulator|MTRAD	Multi-drug resistance	Multi-drug RND efflux regulator	MTRAD	0	0	0	0	0	0	0	0	0	0	0	0	0	1.57484	1.28098	2.00117	0	0	0	0	0	0	0	0	0	0	0	0	0	1.17473	0	1.98551	2.43297
MEG_4101|Drugs|Multi-drug_resistance|Multi-drug_RND_efflux_pumps|MUXB	Multi-drug resistance	Multi-drug RND efflux pumps	MUXB	0	0	0	0	0	0	0	0	0	0	0	0	0	0	0	18.8999	0	0	0	0	0	0	0	0	0	0	0	0	28.5818	30.2766	0	36.6831	0
MEG_4107|Drugs|MLS|23S_rRNA_methyltransferases|MYRA	MLS	23S rRNA methyltransferases	MYRA	0	0	0	0	0	0	0	0	0	0.396845	0	0	0	0	0	0	0	0	0	0	0	0	0	0	0	0	0	0	0	0	0	0	0
MEG_4214|Drugs|Aminocoumarins|Aminocoumarin_efflux_pump|NOVA	Aminocoumarins	Aminocoumarin efflux pump	NOVA	0	0	0	0	0	0	0	0	0	0	0	0	0	0	0	0	0	0	0	0	0	0	0	0	0	0	0	0	9.95444	0	0	0	0
MEG_4276|Drugs|MLS|MLS_resistance_ABC_efflux_pumps|OLEC	MLS	MLS resistance ABC efflux pumps	OLEC	0	0	0	0	0	0	0	0	0	0	0	0	0	0	0	10.4505	0	0	0	0	0	0	0	0	0	0	0	0	0	0	0	0	0
MEG_4290|Drugs|betalactams|Mutant_porin_proteins|OMPR	betalactams	Mutant porin proteins	OMPR	0	0	0	0	0	0	0	0	0	0	1.4686	2.74239	3.72702	0	0	0	0	0	0	0	0	0	0	0	0	1.28306	0	3.30056	6.24727	0	0	0	0
MEG_4294|Drugs|Multi-drug_resistance|Multi-drug_RND_efflux_pumps|OPMH	Multi-drug resistance	Multi-drug RND efflux pumps	OPMH	0	0	0	0	0	0	0	0	0	0	0	0	0	0	0	0	0	0	0	0	0	0	0	0	0	0	0	0	0	3.60897	0	0	0
MEG_4750|Drugs|betalactams|Class_D_betalactamases|OXA	betalactams	Class D betalactamases	OXA	0	0	0	0	0	0	0	0	0	2.2548	2.15395	0	2.29786	0	0	0	0	0	0	0	0	0	0	0	0	0	0	1.31411	0	0	0	0	0
MEG_5396|Drugs|Aminocoumarins|Aminocoumarin-resistant_DNA_topoisomerases|PARY	Aminocoumarins	Aminocoumarin-resistant DNA topoisomerases	PARY	0	0	0	0	0	0	0	0	0	0	0	0	0	11.6363	0	10.3468	0	0	0	0	0	0	0	0	0	0	0	0	0	12.6435	0	0	0
MEG_5400|Drugs|betalactams|Penicillin_binding_protein|PBP2	betalactams	Penicillin binding protein	PBP2	0	0	0	0	0	1.90639	0	0	10.2811	0	0	0	0	0	0	0	0	0	0	0	0	0	0	0	0	0	0	0	0	0	0	0	0
MEG_5409|Drugs|betalactams|Penicillin_binding_protein|PBP4B	betalactams	Penicillin binding protein	PBP4B	0	0	0	0	0	0	0	0	6.83227	0	0	0	0	0	0	0	0	0	0	0	0	0	0	0	0	0	0	0	0	0	0	0	0
MEG_5801|Drugs|Cationic_antimicrobial_peptides|Lipid_A_modification|PMRF	Cationic antimicrobial peptides	Lipid A modification	PMRF	0	0	0	0	0	0	0	0	4.30018	0	0	0	0	0	0	0	0	0	0	0	0	0	0	0	0	0	0	0	0	0	0	0	0
MEG_6047|Drugs|Rifampin|RNA-polymerase_binding_protein|RBPA	Rifampin	RNA-polymerase binding protein	RBPA	0	0	0	0	0	0	0	0	0	0	0	0	0	0.437455	0.717346	0.77082	0	0	0	0	0	0	0	0	0	0	0	0	0.732281	0.423873	0	0.716086	1.10915
MEG_6075|Drugs|betalactams|Class_A_betalactamases|ROB	betalactams	Class A betalactamases	ROB	0	0	0	0	0	0	0	0	0.829477	0	0	0	0	0	0	0	0	0	0	0	0	0	0	0	0	0	0	0	0	0	0	0	0
MEG_6078|Drugs|betalactams|Class_A_betalactamases|ROB	betalactams	Class A betalactamases	ROB	0	0	0	0	0	0	0	0	0.545709	0	0	0	0	0	0	0	0	0	0	0	0	0	0	0	0	0	0	0	0	0	0	0	0
MEG_6079|Drugs|betalactams|Class_A_betalactamases|ROB	betalactams	Class A betalactamases	ROB	0	0	0	0	0	0	0	0	0.589365	0	0	0	0	0	0	0	0	0	0	0	0	0	0	0	0	0	0	0	0	0	0	0	0
MEG_6080|Drugs|betalactams|Class_A_betalactamases|ROB	betalactams	Class A betalactamases	ROB	0	0	0	0	0	0	0	0	0.763992	0	0	0	0	0	0	0	0	0	0	0	0	0	0	0	0	0	0	0	0	0	0	0	0
MEG_6081|Drugs|betalactams|Class_A_betalactamases|ROB	betalactams	Class A betalactamases	ROB	0	0	0	0	0	0	0	0	0.763992	0	0	0	0	0	0	0	0	0	0	0	0	0	0	0	0	0	0	0	0	0	0	0	0
MEG_6088|Drugs|Rifampin|Rifampin_phosphotransferase|RPH	Rifampin	Rifampin phosphotransferase	RPH	0	0	0	0	0	0	0	0	0	0	0	0	0	0	0	13.2077	0	0	0	0	0	0	0	0	0	0	0	0	15.1262	0	0	0	0
MEG_6093|Drugs|Rifampin|Rifampin-resistant_beta-subunit_of_RNA_polymerase_RpoB|RPOB|RequiresSNPConfirmation	Rifampin	Rifampin-resistant beta-subunit of RNA polymerase RpoB	RPOB	0	8.63212	0	23.9386	19.9045	0	0	0	0	0	0	0	0	0	0	0	0	0	0	0	51.2103	0	10.1571	0	0	0	0	0	0	0	0	0	0
MEG_6162|Drugs|Nucleosides|Streptothricin_acetyltransferase|SAT	Nucleosides	Streptothricin acetyltransferase	SAT	0	0	0	0	0	0	0	0	0	0.270576	0.424264	0	0	0	0	0	0	0	0	0	0	0	0	0	0	0	0	0	0	0	0	0	0
MEG_6166|Drugs|Nucleosides|Streptothricin_acetyltransferase|SAT	Nucleosides	Streptothricin acetyltransferase	SAT	0	0	0	0	0	0	1.47247	0	5.02052	0	0.22845	0	0	0	0	0	0	0	0	0	0	0	0	0	0	0	0	0	0	0	0	0	0
MEG_6167|Drugs|Nucleosides|Streptothricin_acetyltransferase|SAT	Nucleosides	Streptothricin acetyltransferase	SAT	0	0	0	0	0	0	0	0	0	0.288614	0	0	0	0	0	0	0	0	0	0	0	0	0	0	0	0	0	0.122243	0	0	0	0	0
MEG_6169|Drugs|Nucleosides|Streptothricin_acetyltransferase|SAT	Nucleosides	Streptothricin acetyltransferase	SAT	0	0	0	0	0	0	1.21537	0	2.90317	0	0	0	0	0	0	0	0	0	0	0	0	0	0.214587	0	0	0	0	0	0	0	0	0	0
MEG_65|Drugs|Aminoglycosides|Aminoglycoside_N-acetyltransferases|AAC3	Aminoglycosides	Aminoglycoside N-acetyltransferases	AAC3	0	0	0	0	0	0	0	0	1.4625	0	0	0	0	0	0	0	0	0	0	0	0	0	0	0	0	0	0	0	0	0	0	0	0
MEG_6580|Drugs|Sulfonamides|Sulfonamide-resistant_dihydropteroate_synthases|SULI	Sulfonamides	Sulfonamide-resistant dihydropteroate synthases	SULI	0	0	0	0	0	0	0	0	0	0	0	0	0	0	0	0	0	0	0	0	0	0	0	0	0	0.372501	0	0	0	0	0	0	0
MEG_6581|Drugs|Sulfonamides|Sulfonamide-resistant_dihydropteroate_synthases|SULI	Sulfonamides	Sulfonamide-resistant dihydropteroate synthases	SULI	0	0	0	0	0	0	0	0	0	0	0	0	0	0	0	0	0	0	0	0	0	0	0	0	0	0.455279	0	0	0	0	0	0	0
MEG_6582|Drugs|Sulfonamides|Sulfonamide-resistant_dihydropteroate_synthases|SULI	Sulfonamides	Sulfonamide-resistant dihydropteroate synthases	SULI	0	0	0	0	0	0	0	0	0	0.577229	0	0	0	0	0	0	0	0	0	0	0	0	0	0	0	0.220741	0	0.458411	0	0	0	0	0
MEG_6583|Drugs|Sulfonamides|Sulfonamide-resistant_dihydropteroate_synthases|SULI	Sulfonamides	Sulfonamide-resistant dihydropteroate synthases	SULI	0	0	0	0	0	0	0	0	0	0	0	0	0	0	0	0	0	0	0	0	0	0	0	0	0	0.248334	0	0	0	0	0	0	0
MEG_6584|Drugs|Sulfonamides|Sulfonamide-resistant_dihydropteroate_synthases|SULI	Sulfonamides	Sulfonamide-resistant dihydropteroate synthases	SULI	0	0	0	0	0	0	0	0	0	0	0	0	0	0	0	0	0	0	0	0	0	0	0	0	0	0.372501	0	0	0	0	0	0	0
MEG_6586|Drugs|Sulfonamides|Sulfonamide-resistant_dihydropteroate_synthases|SULI	Sulfonamides	Sulfonamide-resistant dihydropteroate synthases	SULI	0	0	0	0	0	0	0	0	0	0	0	0	0	0	0	0	0	0	0	0	0	0	0	0	0	1.44861	0	0	0	0	0	0	0
MEG_6587|Drugs|Sulfonamides|Sulfonamide-resistant_dihydropteroate_synthases|SULI	Sulfonamides	Sulfonamide-resistant dihydropteroate synthases	SULI	0	0	0	0	0	0	0	0	0	0	0	0	0	0	0	0	0	0	0	0	0	0	0	0	0	0.469075	0	0	0	0	0	0	0
MEG_6588|Drugs|Sulfonamides|Sulfonamide-resistant_dihydropteroate_synthases|SULI	Sulfonamides	Sulfonamide-resistant dihydropteroate synthases	SULI	0	0	0	0	0	0	0	0	0	0	0	0	0	0	0	0	0	0	0	0	0	0	0	0	0	0.41389	0	0	0	0	0	0	0
MEG_6589|Drugs|Sulfonamides|Sulfonamide-resistant_dihydropteroate_synthases|SULI	Sulfonamides	Sulfonamide-resistant dihydropteroate synthases	SULI	0	0	0	0	0	0	0	0	0	0	0	0	0	0	0	0	0	0	0	0	0	0	0	0	0	0.289723	0	0	0	0	0	0	0
MEG_6590|Drugs|Sulfonamides|Sulfonamide-resistant_dihydropteroate_synthases|SULI	Sulfonamides	Sulfonamide-resistant dihydropteroate synthases	SULI	0	0	0	0	0	0	0	0	0	0	0	0	0	0	0	0	0	0	0	0	0	0	0	0	0	0.289723	0	0	0	0	0	0	0
MEG_6591|Drugs|Sulfonamides|Sulfonamide-resistant_dihydropteroate_synthases|SULI	Sulfonamides	Sulfonamide-resistant dihydropteroate synthases	SULI	0	0	0	0	0	0	0	0	0	0	0	0	0	0	0	0	0	0	0	0	0	0	0	0	0	1.33824	0	0	0	0	0	0	0
MEG_6592|Drugs|Sulfonamides|Sulfonamide-resistant_dihydropteroate_synthases|SULI	Sulfonamides	Sulfonamide-resistant dihydropteroate synthases	SULI	0	0	0	0	0	0	0	0	0	0	0	0	0	0	0	0	0	0	0	0	0	0	0	0	0	0.234538	0	0	0	0	0	0	0
MEG_6593|Drugs|Sulfonamides|Sulfonamide-resistant_dihydropteroate_synthases|SULI	Sulfonamides	Sulfonamide-resistant dihydropteroate synthases	SULI	0	0	0	0	0	0	0	0	0	0	0	0	0	0	0	0	0	0	0	0	0	0	0	0	0	0.248334	0	0	0	0	0	0	0
MEG_6594|Drugs|Sulfonamides|Sulfonamide-resistant_dihydropteroate_synthases|SULI	Sulfonamides	Sulfonamide-resistant dihydropteroate synthases	SULI	0	0	0	0	0	0	0	0	0	0	0	0	0	0	0	0	0	0	0	0	0	0	0	0	0	0.344908	0	0	0	0	0	0	0
MEG_6595|Drugs|Sulfonamides|Sulfonamide-resistant_dihydropteroate_synthases|SULI	Sulfonamides	Sulfonamide-resistant dihydropteroate synthases	SULI	0	0	0	0	0	0	0	0	0	0	0	0	0	0	0	0	0	0	0	0	0	0	0	0	0	0.15176	0	0	0	0	0	0	0
MEG_6596|Drugs|Sulfonamides|Sulfonamide-resistant_dihydropteroate_synthases|SULI	Sulfonamides	Sulfonamide-resistant dihydropteroate synthases	SULI	0	0	0	0	0	0	0	0	0	0	0	0	0	0	0	0	0	0	0	0	0	0	0	0	0	0.26213	0	0	0	0	0	0	0
MEG_6597|Drugs|Sulfonamides|Sulfonamide-resistant_dihydropteroate_synthases|SULI	Sulfonamides	Sulfonamide-resistant dihydropteroate synthases	SULI	0	0	0	0	0	0	0	0	0	0	0	0	0	0	0	0	0	0	0	0	0	0	0	0	0	0.41389	0	0	0	0	0	0	0
MEG_6598|Drugs|Sulfonamides|Sulfonamide-resistant_dihydropteroate_synthases|SULI	Sulfonamides	Sulfonamide-resistant dihydropteroate synthases	SULI	0	0	0	0	0	0	0	0	0	0	0	0	0	0	0	0	0	0	0	0	0	0	0	0	0	0.482871	0	0	0	0	0	0	0
MEG_6603|Drugs|Sulfonamides|Sulfonamide-resistant_dihydropteroate_synthases|SULI	Sulfonamides	Sulfonamide-resistant dihydropteroate synthases	SULI	0	0	0	0	0	0	0	0	0	0	0	0	0	0	0	0	0	0	0	0	0	0	0	0	0	0.234538	0	0	0	0	0	0	0
MEG_6604|Drugs|Sulfonamides|Sulfonamide-resistant_dihydropteroate_synthases|SULI	Sulfonamides	Sulfonamide-resistant dihydropteroate synthases	SULI	0	0	0	0	0	0	0	0	0	0	0	0	0	0	0	0	0	0	0	0	0	0	0	0	0	0.607038	0	0	0	0	0	0	0
MEG_6606|Drugs|Sulfonamides|Sulfonamide-resistant_dihydropteroate_synthases|SULI	Sulfonamides	Sulfonamide-resistant dihydropteroate synthases	SULI	0	0	0	0	0	0	0	0	0	0	0	0	0	0	0	0	0	0	0	0	0	0	0	0	0	0.303519	0	0	0	0	0	0	0
MEG_6607|Drugs|Sulfonamides|Sulfonamide-resistant_dihydropteroate_synthases|SULI	Sulfonamides	Sulfonamide-resistant dihydropteroate synthases	SULI	0	0	0	0	0	0	0	0	0	0	0	0	0	0	0	0	0	0	0	0	0	0	0	0	0	0.317315	0	0	0	0	0	0	0
MEG_6609|Drugs|Sulfonamides|Sulfonamide-resistant_dihydropteroate_synthases|SULI	Sulfonamides	Sulfonamide-resistant dihydropteroate synthases	SULI	0	0	0	0	0	0	0	0	0	0	0	0	0	0	0	0	0	0	0	0	0	0	0	0	0	0.372501	0	0	0	0	0	0	0
MEG_6610|Drugs|Sulfonamides|Sulfonamide-resistant_dihydropteroate_synthases|SULI	Sulfonamides	Sulfonamide-resistant dihydropteroate synthases	SULI	0	0	0	0	0	0	0	0	0	0	0	0	0	0	0	0	0	0	0	0	0	0	0	0	0	0.455279	0	0	0	0	0	0	0
MEG_6611|Drugs|Sulfonamides|Sulfonamide-resistant_dihydropteroate_synthases|SULI	Sulfonamides	Sulfonamide-resistant dihydropteroate synthases	SULI	0	0	0	0	0	0	0	0	0	0	0	0	0	0	0	0	0	0	0	0	0	0	0	0	0	0.482871	0	0	0	0	0	0	0
MEG_6612|Drugs|Sulfonamides|Sulfonamide-resistant_dihydropteroate_synthases|SULI	Sulfonamides	Sulfonamide-resistant dihydropteroate synthases	SULI	0	0	0	0	0	0	0	0	0	0	0	0	0	0	0	0	0	0	0	0	0	0	0	0	0	1.17269	0	0	0	0	0	0	0
MEG_6613|Drugs|Sulfonamides|Sulfonamide-resistant_dihydropteroate_synthases|SULI	Sulfonamides	Sulfonamide-resistant dihydropteroate synthases	SULI	0	0	0	0	0	0	0	0	0	0	0	0	0	0	0	0	0	0	0	0	0	0	0	0	0	0.344908	0	0	0	0	0	0	0
MEG_6614|Drugs|Sulfonamides|Sulfonamide-resistant_dihydropteroate_synthases|SULI	Sulfonamides	Sulfonamide-resistant dihydropteroate synthases	SULI	0	0	0	0	0	0	0	0	0	0	0	0	0	0	0	0	0	0	0	0	0	0	0	0	0	0.303519	0	0	0	0	0	0	0
MEG_6615|Drugs|Sulfonamides|Sulfonamide-resistant_dihydropteroate_synthases|SULI	Sulfonamides	Sulfonamide-resistant dihydropteroate synthases	SULI	0	0	0	0	0	0	0	0	0.763992	1.20857	0	0	0.812659	0	0	0	0	0	0	0	0	0	0	0	0	9.3677	0	0	0	0	0	0	0
MEG_6616|Drugs|Sulfonamides|Sulfonamide-resistant_dihydropteroate_synthases|SULI	Sulfonamides	Sulfonamide-resistant dihydropteroate synthases	SULI	0	0	0	0	0	0	0	0	0	0.306653	0	0	0	0	0	0	0	0	0	0	0	0	0	0	0	1.64176	0	0.275047	0	0	0	0	0
MEG_6617|Drugs|Sulfonamides|Sulfonamide-resistant_dihydropteroate_synthases|SULII	Sulfonamides	Sulfonamide-resistant dihydropteroate synthases	SULII	0	0	0	0	0	0	0	0	0.414739	0.541152	0.391628	0	0	0	0	0	0	0	0	0	0	0	0	0	0	0.607038	0	1.31411	0	0	0	0	0
MEG_6618|Drugs|Sulfonamides|Sulfonamide-resistant_dihydropteroate_synthases|SULII	Sulfonamides	Sulfonamide-resistant dihydropteroate synthases	SULII	0	0	0	0	0	0	0	0	0	0.288614	0	0	0	0	0	0	0	0	0	0	0	0	0	0	0	0.317315	0	0	0	0	0	0	0
MEG_6621|Drugs|Sulfonamides|Sulfonamide-resistant_dihydropteroate_synthases|SULII	Sulfonamides	Sulfonamide-resistant dihydropteroate synthases	SULII	0	0	0	0	0	0	0	0	0	0.595267	0.554806	0	0	0	0	0	0	0	0	0	0	0	0	0	0	0.441482	0	0.794579	0	0	0	0	0
MEG_6622|Drugs|Sulfonamides|Sulfonamide-resistant_dihydropteroate_synthases|SULII	Sulfonamides	Sulfonamide-resistant dihydropteroate synthases	SULII	0	0	0	0	0	0	0	0	0.26194	0.396845	0	0	0.30825	0	0	0	0	0	0	0	0	0	0	0	0	0.427686	0	0.855701	0	0	0	0	0
MEG_6624|Drugs|Sulfonamides|Sulfonamide-resistant_dihydropteroate_synthases|SULII	Sulfonamides	Sulfonamide-resistant dihydropteroate synthases	SULII	0	0	0	0	0	0	0	0	0	0.396845	0	0	0	0	0	0	0	0	0	0	0	0	0	0	0	0.455279	0	0.611215	0	0	0	0	0
MEG_6625|Drugs|Sulfonamides|Sulfonamide-resistant_dihydropteroate_synthases|SULII	Sulfonamides	Sulfonamide-resistant dihydropteroate synthases	SULII	0	0	0	0	0	0	0	0	0	0.487037	0.424264	0	0.588477	0	0	0	0	0	0	0	0	0	0	0	0	0	0	0.794579	0	0	0	0	0
MEG_6626|Drugs|Sulfonamides|Sulfonamide-resistant_dihydropteroate_synthases|SULII	Sulfonamides	Sulfonamide-resistant dihydropteroate synthases	SULII	0	0	0	0	0	0	0	0	0.480224	0.432922	0.522171	0	0.6165	0	0	0	0	0	0	0	0	0	0	0	0	0.565649	0	0.886261	0	0	0	0	0
MEG_6627|Drugs|Sulfonamides|Sulfonamide-resistant_dihydropteroate_synthases|SULII	Sulfonamides	Sulfonamide-resistant dihydropteroate synthases	SULII	0	0	0	0	0	0	0	0	0	0.414883	0.587442	0	0	0	0	0	0	0	0	0	0	0	0	0	0	0.662224	0	0.82514	0	0	0	0	0
MEG_6628|Drugs|Sulfonamides|Sulfonamide-resistant_dihydropteroate_synthases|SULII	Sulfonamides	Sulfonamide-resistant dihydropteroate synthases	SULII	0	0	0	0	0	0	0.140235	0	0	0.378806	0	0	0.6165	0	0	0	0	0	0	0	0	0	0	0	0	0.344908	0	0.611215	0	0	0	0	0
MEG_6629|Drugs|Sulfonamides|Sulfonamide-resistant_dihydropteroate_synthases|SULII	Sulfonamides	Sulfonamide-resistant dihydropteroate synthases	SULII	0	0	0	0	0	0	0	0	0	0	0	0	0.252205	0	0	0	0	0	0	0	0	0	0	0	0	0.317315	0	0.886261	0	0	0	0	0
MEG_6630|Drugs|Sulfonamides|Sulfonamide-resistant_dihydropteroate_synthases|SULII	Sulfonamides	Sulfonamide-resistant dihydropteroate synthases	SULII	0	0	0	0	0	0	0	0	0	0	0	0	0	0	0	0	0	0	0	0	0	0	0	0	0	0.469075	0	0	0	0	0	0	0
MEG_6632|Drugs|Sulfonamides|Sulfonamide-resistant_dihydropteroate_synthases|SULII	Sulfonamides	Sulfonamide-resistant dihydropteroate synthases	SULII	0	0	0	0	0	0	0	0	0	0	0.75062	0	0	0	0	0	0	0	0	0	0	0	0	0	0	0.427686	0	0.947383	0	0	0	0	0
MEG_6633|Drugs|Sulfonamides|Sulfonamide-resistant_dihydropteroate_synthases|SULII	Sulfonamides	Sulfonamide-resistant dihydropteroate synthases	SULII	0	0	0	0	0	0	0	0	0	0.414883	0	0	0	0	0	0	0	0	0	0	0	0	0	0	0	0.441482	0	0	0	0	0	0	0
MEG_6634|Drugs|Sulfonamides|Sulfonamide-resistant_dihydropteroate_synthases|SULII	Sulfonamides	Sulfonamide-resistant dihydropteroate synthases	SULII	0	0	0	0	0	0	0	0	0	0.45096	0	0	0.30825	0	0	0	0	0	0	0	0	0	0	0	0	0.344908	0	0.641776	0	0	0	0	0
MEG_6636|Drugs|Sulfonamides|Sulfonamide-resistant_dihydropteroate_synthases|SULII	Sulfonamides	Sulfonamide-resistant dihydropteroate synthases	SULII	0	0	0	0	0	0	0	0	0	0	0.717985	0	0	0	0	0	0	0	0	0	0	0	0	0	0	0.455279	0	0.916822	0	0	0	0	0
MEG_6637|Drugs|Sulfonamides|Sulfonamide-resistant_dihydropteroate_synthases|SULII	Sulfonamides	Sulfonamide-resistant dihydropteroate synthases	SULII	0	0	0	0	0	0	0	0	0	0.45096	0.554806	0	0	0	0	0	0	0	0	0	0	0	0	0	0	0.565649	0	0	0	0	0	0	0
MEG_6638|Drugs|Sulfonamides|Sulfonamide-resistant_dihydropteroate_synthases|SULII	Sulfonamides	Sulfonamide-resistant dihydropteroate synthases	SULII	0	0	0	0	0	0	0	0	0	0.432922	0.489535	0	0.476386	0	0	0	0	0	0	0	0	0	0	0	0	0.317315	0	0.611215	0	0	0	0	0
MEG_6639|Drugs|Sulfonamides|Sulfonamide-resistant_dihydropteroate_synthases|SULIII	Sulfonamides	Sulfonamide-resistant dihydropteroate synthases	SULIII	0	0	0	0	0	0	0	0	0	0	0	0	0	0	0	0	0	0	0	0	0	0	0	0	0	0.455279	0	0	0	0	0	0	0
MEG_6968|Drugs|Tetracyclines|Tetracycline_resistance_MFS_efflux_pumps|TET31	Tetracyclines	Tetracycline resistance MFS efflux pumps	TET31	0	0	0	0	0	0	0	0	0	0.432922	0	0	0	0	0	0	0	0	0	0	0	0	0	0	0	0.482871	0	1.46692	0	0	0	0	0
MEG_6969|Drugs|Tetracyclines|Tetracycline_resistance_ribosomal_protection_proteins|TET32	Tetracyclines	Tetracycline resistance ribosomal protection proteins	TET32	2.33181	1.08261	1.58092	0	2.56733	1.38213	3.55263	0	6.22108	0	0	0	0	0	0	0	0	0	0	0.936417	0.374123	0	2.26508	0	0	0	0	0	0	0	0	0	0
MEG_6970|Drugs|Tetracyclines|Tetracycline_resistance_ribosomal_protection_proteins|TET32	Tetracyclines	Tetracycline resistance ribosomal protection proteins	TET32	16.2468	7.28126	8.31701	4.77806	15.2184	7.36343	16.1037	10.1866	14.9742	0	0	0	0	0	0	0	1.68913	1.30629	6.58904	6.09279	2.75248	7.09305	11.3254	0	1.13591	0	0	0	0	0	0	0	0
MEG_6971|Drugs|Tetracyclines|Tetracycline_resistance_ribosomal_protection_proteins|TET32	Tetracyclines	Tetracycline resistance ribosomal protection proteins	TET32	6.30556	4.3975	6.70172	3.05667	8.87739	5.0281	7.75969	6.09928	10.3248	2.50734	2.12132	1.28273	1.37311	0	0	0	0	0	2.55694	1.84851	1.35842	3.66628	5.07855	0	4.44627	0	0	0	0	0	0	0	0
MEG_6979|Drugs|Tetracyclines|Tetracycline_resistance_ribosomal_protection_proteins|TET36	Tetracyclines	Tetracycline resistance ribosomal protection proteins	TET36	0	0	0	0	0	0	0	0	1.35336	48.3068	12.7605	13.8225	9.66784	0	0	0	0	0	0	0	0	0	0	0	9.41182	4.41482	5.48837	2.16981	0	0	0	0	0
MEG_6987|Drugs|Tetracyclines|Tetracycline_resistance_MFS_efflux_pumps|TET39	Tetracyclines	Tetracycline resistance MFS efflux pumps	TET39	0	0	0	0	0	0	0	0	0	0	0.620078	0	0.952773	0	0	0	0	0	0	0	0	0	0	0	0	0	0	1.5586	0	0	0	0	0
MEG_6990|Drugs|Tetracyclines|Tetracycline_resistance_MFS_efflux_pumps|TET39	Tetracyclines	Tetracycline resistance MFS efflux pumps	TET39	0	0	0	0	0	0	0	0	0	0	0	0	0.840682	0	0	0	0	0	0	0	0	0	0	0	0	0	0	0	0	0	0	0	0
MEG_6991|Drugs|Tetracyclines|Tetracycline_resistance_ribosomal_protection_proteins|TET40	Tetracyclines	Tetracycline resistance ribosomal protection proteins	TET40	5.53289	4.7903	23.4732	3.5393	5.96981	2.45448	31.5997	3.81205	36.235	0	0	0.663481	0	0	0	0	0.46866	0.331598	2.77821	3.8916	1.76372	3.50046	5.53156	16.4604	1.23327	0	0	0	0	0	0	0	0
MEG_6992|Drugs|Tetracyclines|Tetracycline_resistance_ribosomal_protection_proteins|TET40	Tetracyclines	Tetracycline resistance ribosomal protection proteins	TET40	1.2004	1.07303	3.43678	0	1.63938	0	6.56769	0.995369	6.17742	0	0	0	0	0	0	0	0	0	0	0	0	0	0	0	0	0	0	0	0	0	0	0	0
MEG_6993|Drugs|Tetracyclines|Tetracycline_resistance_ribosomal_protection_proteins|TET40	Tetracyclines	Tetracycline resistance ribosomal protection proteins	TET40	1.11072	0	3.29931	0	1.63938	0	7.78306	0	6.8541	0	0	0	0	0	0	0	0	0	0	0	0.276139	0	1.28752	0	0	0	0	0	0	0	0	0	0
MEG_6994|Drugs|Tetracyclines|Tetracycline_resistance_ribosomal_protection_proteins|TET40	Tetracyclines	Tetracycline resistance ribosomal protection proteins	TET40	2.88372	2.2227	9.34805	1.60877	3.6654	1.81107	16.1037	1.77896	17.0916	0	0	0	0	0	0	0	0	0	1.37681	1.33774	0.819508	1.91604	2.62272	7.06322	0	0	0	0	0	0	0	0	0
MEG_6995|Drugs|Tetracyclines|Tetracycline_resistance_MFS_efflux_pumps|TET42	Tetracyclines	Tetracycline resistance MFS efflux pumps	TET42	0	0	0	0	0	0	0	0	0	0	0	0	0	0	0	0	0	0	0	0	0	0	0	0	0	0	0	0	0	1.08996	0	0	0
MEG_6997|Drugs|Tetracyclines|Tetracycline_resistance_ribosomal_protection_proteins|TET44	Tetracyclines	Tetracycline resistance ribosomal protection proteins	TET44	6.27106	8.40219	7.18287	4.47239	23.7865	11.1762	33.9369	5.23098	15.6509	2.88614	0	1.96833	3.25064	0	0	0	1.94298	2.18051	2.95032	2.40793	2.7213	6.83512	17.5723	0	4.60855	1.37963	0	0	0	0	0	0	0
MEG_6998|Drugs|Tetracyclines|Tetracycline_resistance_ribosomal_protection_proteins|TET44	Tetracyclines	Tetracycline resistance ribosomal protection proteins	TET44	4.40837	5.44178	6.49552	2.79927	16.1463	7.86386	20.7782	3.21907	13.861	2.99437	3.49202	0	4.03527	0	0	0	1.71842	2.32119	1.72102	1.76338	1.58112	4.36637	16.9285	0	5.84182	1.75213	0	0	0	0	0	0	0
MEG_7014|Drugs|Tetracyclines|Tetracycline_resistance_MFS_efflux_pumps|TETA	Tetracyclines	Tetracycline resistance MFS efflux pumps	TETA	0	0	0	0	0	0	0	0	2.59757	1.407	0	0	2.1017	0	0	0	0	0	0	0	0.565639	0	0	0	1.52536	0	0	0	0	0	0	0	0
MEG_7015|Drugs|Tetracyclines|Tetracycline_resistance_MFS_efflux_pumps|TETA	Tetracyclines	Tetracycline resistance MFS efflux pumps	TETA	0	0	0	0	0	0	0	0	0	0	0	0	0	0	0	0	0	0	0	0	0	0	0	0	0	1.20028	0	0	0	0	0	0	0
MEG_7016|Drugs|Tetracyclines|Tetracycline_resistance_MFS_efflux_pumps|TETA	Tetracyclines	Tetracycline resistance MFS efflux pumps	TETA	0	0	0	0	0	0	0	0	0	0	0	0	0	0	0	0	0	0	0	0	0	0	0	0	0	1.31065	0	0	0	0	0	0	0
MEG_7018|Drugs|Tetracyclines|Tetracycline_resistance_MFS_efflux_pumps|TETA	Tetracyclines	Tetracycline resistance MFS efflux pumps	TETA	0	0	0	0	0	0	0	0	0	0	0	0	0	0	0	0	0	0	0	0	0	0	0	0	0	0.703613	0	0	0	0	0	0	0
MEG_7019|Drugs|Tetracyclines|Tetracycline_resistance_MFS_efflux_pumps|TETA	Tetracyclines	Tetracycline resistance MFS efflux pumps	TETA	0	0	0	0	0	0	0	0	0	0	0	0	0	0	0	0	0	0	0	0	0	0	0	0	0	1.22787	0	0	0	0	0	0	0
MEG_7020|Drugs|Tetracyclines|Tetracycline_resistance_MFS_efflux_pumps|TETA	Tetracyclines	Tetracycline resistance MFS efflux pumps	TETA	0	0	0	0	0	0	0	0	0	0	0	0	0	0	0	0	0	0	0	0	0	0	0	0	0	0.78639	0	0	0	0	0	0	0
MEG_7024|Drugs|Tetracyclines|Tetracycline_resistance_MFS_efflux_pumps|TETA	Tetracyclines	Tetracycline resistance MFS efflux pumps	TETA	0	0	0	0	0	0	0	0	0.611194	0	0	0	0	0	0	0	0	0	0	0	0	0	0	0	0	3.10417	0	0	0	0	0	0	0
MEG_7025|Drugs|Tetracyclines|Tetracycline_resistance_MFS_efflux_pumps|TETA	Tetracyclines	Tetracycline resistance MFS efflux pumps	TETA	0	0	0	0	0	0	0	0	1.52798	0	0	0	0	0	0	0	0	0	0	0	0	0	0	0	0	2.35917	0	0	0	0	0	0	0
MEG_7026|Drugs|Tetracyclines|Tetracycline_resistance_MFS_efflux_pumps|TETA	Tetracyclines	Tetracycline resistance MFS efflux pumps	TETA	0	0	0	0	0	0	0	0	0	0	0	0	0	0	0	0	0	0	0	0	0	0	0	0	0	0.78639	0	0	0	0	0	0	0
MEG_7028|Drugs|Tetracyclines|Tetracycline_resistance_MFS_efflux_pumps|TETA	Tetracyclines	Tetracycline resistance MFS efflux pumps	TETA	0	0	0	0	0	0	0	0	0	0	0	0	0	0	0	0	0	0	0	0	0	0	0	0	0	0.745002	0	0	0	0	0	0	0
MEG_7029|Drugs|Tetracyclines|Tetracycline_resistance_MFS_efflux_pumps|TETA	Tetracyclines	Tetracycline resistance MFS efflux pumps	TETA	0	0	0	0	0	0	0	0	0	0	0	0	0	0	0	0	0	0	0	0	0	0	0	0	0	0.455279	0	0	0	0	0	0	0
MEG_7031|Drugs|Tetracyclines|Tetracycline_resistance_MFS_efflux_pumps|TETA	Tetracyclines	Tetracycline resistance MFS efflux pumps	TETA	0	0	0	0	0	0	0	0	1.02593	0	0	0	0	0	0	0	0	0	0	0	0	0	0	0	0	0	0	0	0	0	0	0	0
MEG_7032|Drugs|Tetracyclines|Tetracycline_resistance_MFS_efflux_pumps|TETA	Tetracyclines	Tetracycline resistance MFS efflux pumps	TETA	0	0	0	0	0	0	0	0	0.349253	0	0	0	0	0	0	0	0	0	0	0	0	0	0	0	0	1.15889	0	0	0	0	0	0	0
MEG_7050|Drugs|Tetracyclines|Tetracycline_resistance_MFS_efflux_pumps|TETB	Tetracyclines	Tetracycline resistance MFS efflux pumps	TETB	0.386336	0	0	0	0	0	2.40737	0	1.65895	0	0	0	0	0.466619	0	0	0	0	0	0	0	0	0	0	0	0	0	0	0	0	0	0	0
MEG_7055|Drugs|Tetracyclines|Tetracycline_resistance_MFS_efflux_pumps|TETBP	Tetracyclines	Tetracycline resistance MFS efflux pumps	TETBP	0	3.47776	0	0	0	0	0	0	6.26473	0	0	0	0	0	0	0	0	0	0	0	1.78599	0	0	0	0	0	0	0	0	0	0	0	0
MEG_7057|Drugs|Tetracyclines|Tetracycline_resistance_MFS_efflux_pumps|TETC	Tetracyclines	Tetracycline resistance MFS efflux pumps	TETC	0	0	0	0	0	0	0	0	0	0	0	0	0	0	0	0	0	0	0	0	0	0	0	0	0	0.52426	0	0	0	0	0	0	0
MEG_7058|Drugs|Tetracyclines|Tetracycline_resistance_MFS_efflux_pumps|TETC	Tetracyclines	Tetracycline resistance MFS efflux pumps	TETC	0	0	0	0	0	0	0	0	0	0	0	0	0	0	0	0	0	0	0	0	0	0	0	0	0	0.565649	0	0	0	0	0	0	0
MEG_7059|Drugs|Tetracyclines|Tetracycline_resistance_MFS_efflux_pumps|TETC	Tetracyclines	Tetracycline resistance MFS efflux pumps	TETC	0	0	0	0	0	0	0	0	0	0	0	0	0	0	0	0	0	0	0	0	0	0	0	0	0	0.745002	0	0	0	0	0	0	0
MEG_7062|Drugs|Tetracyclines|Tetracycline_resistance_MFS_efflux_pumps|TETC	Tetracyclines	Tetracycline resistance MFS efflux pumps	TETC	0	0	0	0	0	0	0	0	0	0	0	0	0	0	0	0	0	0	0	0	0	0	0	0	0	0.386297	0	0	0	0	0	0	0
MEG_7065|Drugs|Tetracyclines|Tetracycline_resistance_MFS_efflux_pumps|TETC	Tetracyclines	Tetracycline resistance MFS efflux pumps	TETC	0	0	0	0	0	0	0	0	0	0	0	0	0	0	0	0	0	0	0	0	0	0	0	0	0	0.41389	0	0	0	0	0	0	0
MEG_7066|Drugs|Tetracyclines|Tetracycline_resistance_MFS_efflux_pumps|TETC	Tetracyclines	Tetracycline resistance MFS efflux pumps	TETC	0	0	0	0	0	0	0	0	0	0	0	0	0	0	0	0	0	0	0	0	0	0	0	0	0	0.400093	0	0	0	0	0	0	0
MEG_7067|Drugs|Tetracyclines|Tetracycline_resistance_MFS_efflux_pumps|TETC	Tetracyclines	Tetracycline resistance MFS efflux pumps	TETC	0	0	0	0	0	0	0	0	0	0	0	0	0	0	0	0	0	0	0	0	0	0	0	0	0	0.510464	0	0	0	0	0	0	0
MEG_7077|Drugs|Tetracyclines|Tetracycline_resistance_MFS_efflux_pumps|TETG	Tetracyclines	Tetracycline resistance MFS efflux pumps	TETG	0	0	0	0	0	0	0	0	0.327425	0	0	0	0	0	0	0	0	0	0	0	0	0	0	0	0	0	0	0	0	0	0	0	0
MEG_7078|Drugs|Tetracyclines|Tetracycline_resistance_MFS_efflux_pumps|TETG	Tetracyclines	Tetracycline resistance MFS efflux pumps	TETG	0	0	0	0	0	0	0.771294	0	0	0.775651	0	0	0	0	0	0	0	0	0	0	0	0	0	0	0	0	0	0	0	0	0	0	0
MEG_7079|Drugs|Tetracyclines|Tetracycline_resistance_MFS_efflux_pumps|TETG	Tetracyclines	Tetracycline resistance MFS efflux pumps	TETG	0	0	0	0	0	0	0	0	0	0.865843	0	0	0	0	0	0	0	0	0	0	0	0	0	0	0	0	0	0	0	0	0	0	0
MEG_7082|Drugs|Tetracyclines|Tetracycline_resistance_MFS_efflux_pumps|TETH	Tetracyclines	Tetracycline resistance MFS efflux pumps	TETH	0	0	0	0	0	0	0	0	0	0.360768	0	0	0	0	0	0	0	0	0	0	0	0	0	0	0.714	0	0	0	0	0	0	0	0
MEG_7084|Drugs|Tetracyclines|Tetracycline_resistance_MFS_efflux_pumps|TETH	Tetracyclines	Tetracycline resistance MFS efflux pumps	TETH	0	0	0	0	0	0	0	0	0	0.396845	0	0	0	0	0	0	0	0	0	0	0	0	0	0	0	0	0	0	0	0	0	0	0
MEG_7086|Drugs|Tetracyclines|Tetracycline_resistance_MFS_efflux_pumps|TETH	Tetracyclines	Tetracycline resistance MFS efflux pumps	TETH	0	0	0	0	0	0	0	0	0	0.414883	0	0	0	0	0	0	0	0	0	0	0	0	0	0	0	0	0	0	0	0	0	0	0
MEG_7089|Drugs|Tetracyclines|Tetracycline_resistance_MFS_efflux_pumps|TETK	Tetracyclines	Tetracycline resistance MFS efflux pumps	TETK	0	0	0	0	0	0	0	0	0	0	0	0	0	0	0	0	0	0	0	0	0	0	0	0	0	0	0	0	0	0.871967	0	0	0
MEG_7090|Drugs|Tetracyclines|Tetracycline_resistance_MFS_efflux_pumps|TETK	Tetracyclines	Tetracycline resistance MFS efflux pumps	TETK	0	0	0	0	0	0	0	0	0	0	0	0	0	0	0	0	0	0	0	0	0	0	0	0	0	0	0	0	0	0.714528	0	0	0
MEG_7094|Drugs|Tetracyclines|Tetracycline_resistance_MFS_efflux_pumps|TETL	Tetracyclines	Tetracycline resistance MFS efflux pumps	TETL	0	0	0	0	0	0	0	0	0	0	0	0	0	0	0	0	0	0	0	0	0	0	0	0	0	0	0	0	0	0.351209	0	0	0
MEG_7095|Drugs|Tetracyclines|Tetracycline_resistance_MFS_efflux_pumps|TETL	Tetracyclines	Tetracycline resistance MFS efflux pumps	TETL	0	0	0	0	0	0	0	0	0	0	0	0	0	0	0	0	0	0	0	0	0	0	0	0	0	0	0	0	0	0.399651	0	0	0
MEG_7097|Drugs|Tetracyclines|Tetracycline_resistance_MFS_efflux_pumps|TETL	Tetracyclines	Tetracycline resistance MFS efflux pumps	TETL	0	0	0	0	0	0	0	0	0	0	0	0	0	0	0	0	0	0	0	0	0	0	0	0	0	0	0	0	0	0.242213	0	0	0
MEG_7098|Drugs|Tetracyclines|Tetracycline_resistance_MFS_efflux_pumps|TETL	Tetracyclines	Tetracycline resistance MFS efflux pumps	TETL	0	0	0	0	0	0	0	0	0	0	0	0	0	0	0	0	0	0	0	0	0	0	0	0	0	0	0	0	0	0.278545	0	0	0
MEG_7101|Drugs|Tetracyclines|Tetracycline_resistance_MFS_efflux_pumps|TETL	Tetracyclines	Tetracycline resistance MFS efflux pumps	TETL	0	0	0	0	0	0	0	0	0	0	0	0	0	0	0	0	0	0	0	0	0	0	0	0	0	0	0	0	0	0.423873	0	0	0
MEG_7107|Drugs|Tetracyclines|Tetracycline_resistance_ribosomal_protection_proteins|TETM	Tetracyclines	Tetracycline resistance ribosomal protection proteins	TETM	0	0	0	0	0	0	0	0	0	2.00226	0	0	0	0	0	0	0	0	0	0	0	0	0	0	1.59027	0	0	0	0	0	0	0	0
MEG_7110|Drugs|Tetracyclines|Tetracycline_resistance_ribosomal_protection_proteins|TETM	Tetracyclines	Tetracycline resistance ribosomal protection proteins	TETM	0	0	0	0	0	0	0	0	0	0	0	0	0	0	0	0	0	0	0	0	0	0	0	0	2.36918	0	0	0	0	0	0	0	0
MEG_7112|Drugs|Tetracyclines|Tetracycline_resistance_ribosomal_protection_proteins|TETM	Tetracyclines	Tetracycline resistance ribosomal protection proteins	TETM	0	0	0	0	0	0	0	0	0	4.22098	2.77403	2.36641	2.49402	0	0	0	0	0	0	0	0	0	0	0	4.70591	0	1.65439	0	0	0	0	0	0
MEG_7113|Drugs|Tetracyclines|Tetracycline_resistance_ribosomal_protection_proteins|TETM	Tetracyclines	Tetracycline resistance ribosomal protection proteins	TETM	0	0	0	0	0	0	0	0	0	3.73395	2.67612	2.63181	1.90555	0	0	0	0	0	0	0	0	0	0	0	5.06291	0	2.17959	0	0	0	0	0	0
MEG_7114|Drugs|Tetracyclines|Tetracycline_resistance_ribosomal_protection_proteins|TETM	Tetracyclines	Tetracycline resistance ribosomal protection proteins	TETM	0	0	0	0	0	0	0	0	0	0.883882	0.815892	0	0	0	0	0	0	0	0	0	0	0	0	0	2.88846	0	0	0	0	0	0	0	0
MEG_7118|Drugs|Tetracyclines|Tetracycline_resistance_ribosomal_protection_proteins|TETM	Tetracyclines	Tetracycline resistance ribosomal protection proteins	TETM	0	0	0	0	0	0	0	0	0	0	0	0	0	0	0	0	0	0	0	0	0	0	0	0	1.16836	0	0	0	0	0	0	0	0
MEG_7129|Drugs|Tetracyclines|Tetracycline_resistance_ribosomal_protection_proteins|TETM	Tetracyclines	Tetracycline resistance ribosomal protection proteins	TETM	0	0	0	0	0	0	0	0	0	2.29088	0	0	0	0	0	0	0	0	0	0	0	0	0	0	0	0	0	0	0	0	0	0	0
MEG_7132|Drugs|Tetracyclines|Tetracycline_resistance_ribosomal_protection_proteins|TETM	Tetracyclines	Tetracycline resistance ribosomal protection proteins	TETM	0	0	0	0	0	0	0	0	0	0.505075	0	0	0	0	0	0	0	0	0	0	0	0	0	0	0	0	0	0	0	0	0	0	0
MEG_7133|Drugs|Tetracyclines|Tetracycline_resistance_ribosomal_protection_proteins|TETM	Tetracyclines	Tetracycline resistance ribosomal protection proteins	TETM	0	0	0	0	0	0	0	0	0	1.76776	0	0	0	0	0	0	0	0	0	0	0	0	0	0	0	0	0.997886	0	0	0	0	0	0
MEG_7137|Drugs|Tetracyclines|Tetracycline_resistance_ribosomal_protection_proteins|TETM	Tetracyclines	Tetracycline resistance ribosomal protection proteins	TETM	0	0	0	0	0	0	0	0	0	2.20069	0	0	0	0	0	0	0	0	0	0	0	0	0	0	0	0	0	0	0	0	0	0	0
MEG_7139|Drugs|Tetracyclines|Tetracycline_resistance_ribosomal_protection_proteins|TETM	Tetracyclines	Tetracycline resistance ribosomal protection proteins	TETM	0	0	0	0	0	0	0	0	0	3.89629	2.18659	2.43276	2.88634	0	0	0	0	0	0	0	0	0	0	0	4.60855	0	1.20797	0	0	0	0	0	0
MEG_7149|Drugs|Tetracyclines|Tetracycline_resistance_ribosomal_protection_proteins|TETO	Tetracyclines	Tetracycline resistance ribosomal protection proteins	TETO	1.15211	1.37961	3.57425	0.949177	2.08789	0	7.03514	0.825944	23.7492	0	0	0	0	0	0	0	0	0	0.712993	0.985062	0.774969	0.792211	2.93268	0	0	0	0	0	0	0	0	0	0
MEG_7150|Drugs|Tetracyclines|Tetracycline_resistance_ribosomal_protection_proteins|TETO	Tetracyclines	Tetracycline resistance ribosomal protection proteins	TETO	1.62813	1.50415	5.60195	1.48007	3.1705	1.64426	8.76471	1.48246	13.9483	0	0	0	0	0	0	0	0	0	0.909681	1.08235	0.605723	1.08699	3.74334	1.96542	0	0	0	0	0	0	0	0	0
MEG_7151|Drugs|Tetracyclines|Tetracycline_resistance_ribosomal_protection_proteins|TETO	Tetracyclines	Tetracycline resistance ribosomal protection proteins	TETO	0.800268	1.13051	2.44012	0.595246	1.62391	0	3.66949	0	19.5582	0	0	0	0	0	0	0	0	0	0	0.474289	0.387485	0	1.83591	0	0	0	0	0	0	0	0	0	0
MEG_7152|Drugs|Tetracyclines|Tetracycline_resistance_ribosomal_protection_proteins|TETO	Tetracyclines	Tetracycline resistance ribosomal protection proteins	TETO	1.15211	1.19758	3.23057	0.740036	2.38174	0	5.30557	0	11.5035	0	0	0	0	0	0	0	0	0	0	0	0.699254	0.626399	2.74194	0	0	0	0	0	0	0	0	0	0
MEG_7153|Drugs|Tetracyclines|Tetracycline_resistance_ribosomal_protection_proteins|TETO	Tetracyclines	Tetracycline resistance ribosomal protection proteins	TETO	0.717481	0.776029	0	0	1.91776	0.905535	4.2538	0	23.6619	0	0	0	0	0	0	0	0	0	0.762165	0.814804	0.565639	0.68167	2.83731	0	0	0	0	0	0	0	0	0	0
MEG_7154|Drugs|Tetracyclines|Tetracycline_resistance_ribosomal_protection_proteins|TETO	Tetracyclines	Tetracycline resistance ribosomal protection proteins	TETO	1.26249	1.84906	4.39908	1.14223	2.83025	1.47745	6.05349	0.783588	37.3046	0	0	0	0	0	0	0	0	0	1.13095	0.899933	0.957577	0.810634	3.81487	0	0	0	0	0	0	0	0	0	0
MEG_7155|Drugs|Tetracyclines|Tetracycline_resistance_ribosomal_protection_proteins|TETO	Tetracyclines	Tetracycline resistance ribosomal protection proteins	TETO	0	0	0	0	0	0	2.96831	0	10.1284	0	0	0	0	0	0	0	0	0	0	0	0	0	0	0	0	0	0	0	0	0	0	0	0
MEG_7156|Drugs|Tetracyclines|Tetracycline_resistance_ribosomal_protection_proteins|TETO	Tetracyclines	Tetracycline resistance ribosomal protection proteins	TETO	1.17971	1.79157	4.19287	1.4479	2.90758	1.21532	6.94165	1.01655	15.8037	0	0	0	0	0	0	0	0	0	1.0572	0.693192	0.792785	0.847481	3.33801	0	0	0	0	0	0	0	0	0	0
MEG_7157|Drugs|Tetracyclines|Tetracycline_resistance_ribosomal_protection_proteins|TETO	Tetracyclines	Tetracycline resistance ribosomal protection proteins	TETO	1.06932	1.01554	3.50552	0	2.38174	0	4.11357	0	6.19925	0	0	0	0	0	0	0	0	0	0	0	0.418662	0.73694	1.97896	0	0	0	0	0	0	0	0	0	0
MEG_7158|Drugs|Tetracyclines|Tetracycline_resistance_ribosomal_protection_proteins|TETO	Tetracyclines	Tetracycline resistance ribosomal protection proteins	TETO	0.731279	1.14009	2.95563	0	2.07242	0	3.41239	0.889478	7.09421	0	0	0	0	0	0	0	0	0	0	0.449966	0.338492	0.589552	1.83591	0	0	0	0	0	0	0	0	0	0
MEG_7159|Drugs|Tetracyclines|Tetracycline_resistance_ribosomal_protection_proteins|TETO	Tetracyclines	Tetracycline resistance ribosomal protection proteins	TETO	0.96584	1.52332	3.57425	0.836562	2.69105	1.33447	6.80141	0.974191	8.99328	0	0	0	0	0	0	0	0	0	0	0.936417	0.374123	0	2.26508	0	0	0	0	0	0	0	0	0	0
MEG_7160|Drugs|Tetracyclines|Tetracycline_resistance_ribosomal_protection_proteins|TETO	Tetracyclines	Tetracycline resistance ribosomal protection proteins	TETO	0.855459	1.2359	2.1308	0.627422	1.8095	0	4.32392	0	18.0084	0	0	0	0	0	0	0	0	0	0	0	0	0	2.09818	0	0	0	0	0	0	0	0	0	0
MEG_7161|Drugs|Tetracyclines|Tetracycline_resistance_ribosomal_protection_proteins|TETO	Tetracyclines	Tetracycline resistance ribosomal protection proteins	TETO	1.49705	1.50415	4.12414	0.740036	3.32515	1.8349	10.2372	1.37657	13.73	0	0	0	0	0	0	0	0	0	1.15554	0.887772	0.801693	1.14226	3.98177	0	0	0	0	0	0	0	0	0	0
MEG_7162|Drugs|Tetracyclines|Tetracycline_resistance_ribosomal_protection_proteins|TETO	Tetracyclines	Tetracycline resistance ribosomal protection proteins	TETO	1.29699	1.20716	4.57092	0.64351	2.78385	1.02468	5.51592	1.24951	6.8541	0	0	0	0	0	0	0	0	0	0	0	0.423115	0	1.93128	0	0	0	0	0	0	0	0	0	0
MEG_7163|Drugs|Tetracyclines|Tetracycline_resistance_ribosomal_protection_proteins|TETO	Tetracyclines	Tetracycline resistance ribosomal protection proteins	TETO	0.551909	0.383224	0	0	0	0	1.4491	0	1.06959	0	0	0	0	0	0	0	0	0	0	0	0.285046	0	0	0	0	0	0	0	0	0	0	0	0
MEG_7164|Drugs|Tetracyclines|Tetracycline_resistance_ribosomal_protection_proteins|TETO	Tetracyclines	Tetracycline resistance ribosomal protection proteins	TETO	0.903751	1.17841	2.19954	0.675685	1.9023	0	4.79137	0	13.4463	0	0	0	0	0	0	0	0	0	0	0.449966	0	0	1.66901	0	0	0	0	0	0	0	0	0	0
MEG_7165|Drugs|Tetracyclines|Tetracycline_resistance_ribosomal_protection_proteins|TETO	Tetracyclines	Tetracycline resistance ribosomal protection proteins	TETO	0.841661	1.14009	3.26494	0.723948	1.74764	0	4.37067	0.741232	14.8214	0	0	0	0	0	0	0	0	0	0	0.48645	0.472108	0.589552	2.5512	0	0	0	0	0	0	0	0	0	0
MEG_7166|Drugs|Tetracyclines|Tetracycline_resistance_ribosomal_protection_proteins|TETO	Tetracyclines	Tetracycline resistance ribosomal protection proteins	TETO	0.731279	0.852674	2.74943	0.723948	1.79404	0	3.45914	0	13.9483	0	0	0	0	0	0	0	0	0	0	0.498611	0	0	2.67041	0	0	0	0	0	0	0	0	0	0
MEG_7168|Drugs|Tetracyclines|Tetracycline_resistance_ribosomal_protection_proteins|TETO	Tetracyclines	Tetracycline resistance ribosomal protection proteins	TETO	0.862357	0.766448	0	0	1.68578	0	3.43577	0	3.27425	0	0	0	0	0	0	0	0	0	0	0.328354	0.436477	0.755363	0	0	0	0	0	0	0	0	0	0	0
MEG_7169|Drugs|Tetracyclines|Tetracycline_resistance_ribosomal_protection_proteins|TETO	Tetracyclines	Tetracycline resistance ribosomal protection proteins	TETO	0	0	0	0	0	0	1.35561	0	0	0	0	0	0	0	0	0	0	0	0	0	0.298408	0	0	0	0	0	0	0	0	0	0	0	0
MEG_7170|Drugs|Tetracyclines|Tetracycline_resistance_ribosomal_protection_proteins|TETO	Tetracyclines	Tetracycline resistance ribosomal protection proteins	TETO	0.620897	0	1.37471	0	1.40739	0	2.01004	0	1.11325	0	0	0	0	0	0	0	0	0	0	0	0.253869	0	0.882189	0	0	0	0	0	0	0	0	0	0
MEG_7171|Drugs|Tetracyclines|Tetracycline_resistance_ribosomal_protection_proteins|TETO	Tetracyclines	Tetracycline resistance ribosomal protection proteins	TETO	0	0	2.1308	0	1.94869	0	0	0	6.09011	0	0	0	0	0	0	0	0	0	0	0	0.423115	0.607976	2.26508	0	0	0	0	0	0	0	0	0	0
MEG_7172|Drugs|Tetracyclines|Tetracycline_resistance_ribosomal_protection_proteins|TETO	Tetracyclines	Tetracycline resistance ribosomal protection proteins	TETO	0.400134	0	0	0	0	0	1.40235	0	2.75037	0	0	0	0	0	0	0	0	0	0	0	0	0	0	0	0	0	0	0	0	0	0	0	0
MEG_7173|Drugs|Tetracyclines|Tetracycline_resistance_ribosomal_protection_proteins|TETO	Tetracyclines	Tetracycline resistance ribosomal protection proteins	TETO	0.489819	0.344902	1.30598	0	1.19087	0	2.08016	0	1.22239	0	0	0	0	0	0	0	0	0	0	0	0.258323	0	0	0	0	0	0	0	0	0	0	0	0
MEG_7175|Drugs|Tetracyclines|Tetracycline_resistance_ribosomal_protection_proteins|TETO	Tetracyclines	Tetracycline resistance ribosomal protection proteins	TETO	0.538111	0.766448	1.78713	0	0.943416	0	2.45412	0	3.75447	0	0	0	0	0	0	0	0	0	0	0	0.209331	0	0	0	0	0	0	0	0	0	0	0	0
MEG_7176|Drugs|Tetracyclines|Tetracycline_resistance_ribosomal_protection_proteins|TETO	Tetracyclines	Tetracycline resistance ribosomal protection proteins	TETO	1.09692	0.900577	2.0277	0	2.21161	1.14383	3.45914	0.931835	3.23059	0	0	0	0	0	0	0	0	0	0	0.38916	0.458746	0	0.834503	0	0	0	0	0	0	0	0	0	0
MEG_7178|Drugs|Tetracyclines|Tetracycline_resistance_ribosomal_protection_proteins|TETQ	Tetracyclines	Tetracycline resistance ribosomal protection proteins	TETQ	11.5901	8.5938	19.1085	5.74332	12.3572	10.8426	25.219	6.28988	23.6619	2.92222	3.19829	6.3473	1.62532	0	0	0	0.70299	0.9546	2.38484	4.82802	1.14909	3.35308	5.57925	7.18606	0	0	0	0	0	0	0	0	0
MEG_7179|Drugs|Tetracyclines|Tetracycline_resistance_ribosomal_protection_proteins|TETQ	Tetracyclines	Tetracycline resistance ribosomal protection proteins	TETQ	9.44454	7.33874	18.7305	4.50457	7.40813	7.14896	24.9151	6.54402	31.3018	3.86022	3.26357	3.49433	1.28905	0	0	0	0	0	0	3.06464	0.913039	2.78195	3.33801	5.34348	0	0	0	0	0	0	0	0	0
MEG_7180|Drugs|Tetracyclines|Tetracycline_resistance_ribosomal_protection_proteins|TETQ	Tetracyclines	Tetracycline resistance ribosomal protection proteins	TETQ	7.79571	5.74836	16.7028	3.12102	5.22745	5.2664	23.9569	3.76969	27.1545	4.00452	2.67612	2.83085	0	0	0	0	0	0	1.20471	2.44441	0.725977	2.08186	3.5526	2.76387	1.33064	0	0	0	0	0	0	0	0
MEG_7181|Drugs|Tetracyclines|Tetracycline_resistance_ribosomal_protection_proteins|TETQ	Tetracyclines	Tetracycline resistance ribosomal protection proteins	TETQ	16.3917	12.244	29.8656	7.43254	12.2335	10.5566	35.9937	9.02185	40.3606	6.38559	3.85101	5.52901	2.71821	0	0	0	0	0	2.70446	4.85234	1.56775	4.69799	5.05471	3.93084	3.69982	0	0	0	0	0	0	0	0
MEG_7182|Drugs|Tetracyclines|Tetracycline_resistance_ribosomal_protection_proteins|TETQ	Tetracyclines	Tetracycline resistance ribosomal protection proteins	TETQ	18.1854	13.4033	29.247	9.78135	15.8215	13.8452	35.76	11.2455	44.2024	7.57613	4.53636	4.60013	3.11052	0	0	0	0	0	2.38484	5.37528	1.74145	5.89552	5.48388	4.91355	3.69982	0	0	0	0	0	0	0	0
MEG_7183|Drugs|Tetracyclines|Tetracycline_resistance_ribosomal_protection_proteins|TETQ	Tetracyclines	Tetracycline resistance ribosomal protection proteins	TETQ	136.632	85.4686	200.158	78.3312	105.74	102.564	166.015	86.5971	207.566	42.5887	28.2298	41.7551	15.0202	0	0	0	2.2359	3.72797	19.0787	38.5877	8.89879	40.5685	31.5919	28.4372	43.2619	4.69075	2.36341	1.58916	0	0	0	0	0
MEG_7184|Drugs|Tetracyclines|Tetracycline_resistance_ribosomal_protection_proteins|TETQ	Tetracyclines	Tetracycline resistance ribosomal protection proteins	TETQ	4.87059	4.23463	11.7194	2.87971	7.70198	7.38726	19.7264	3.85441	29.883	3.49945	0	3.16259	2.26984	0	0	0	0.790863	0.844068	1.42599	3.8308	0.859592	2.92934	4.7209	6.08051	4.77082	0	0	0	0	0	0	0	0
MEG_7185|Drugs|Tetracyclines|Tetracycline_transcriptional_repressor|TETR|RequiresSNPConfirmation	Tetracyclines	Tetracycline transcriptional repressor	TETR	0	0	0	0	0	0	0	0	0	0	0	0	0	0	0	0	0	0	0	0	0	0	0	0	0	0.717409	0	0	0	0	0	0	0
MEG_7202|Drugs|Tetracyclines|Tetracycline_resistance_ribosomal_protection_proteins|TETT	Tetracyclines	Tetracycline resistance ribosomal protection proteins	TETT	0	0	0	0	0	0	0	0	0	7.10713	3.62256	0	1.98961	0	0	0	0	0	0	0	0	0	0	0	2.72618	0	0	0	0	0	0	0	0
MEG_7203|Drugs|Tetracyclines|Tetracycline_resistance_ribosomal_protection_proteins|TETT	Tetracyclines	Tetracycline resistance ribosomal protection proteins	TETT	0	0	0	0	0	0	0	0	0	6.00679	3.98155	0	2.43798	0	0	0	0	0	0	0	0	0	0	0	2.59636	0	0	0	0	0	0	0	0
MEG_7206|Drugs|Tetracyclines|Tetracycline_resistance_ribosomal_protection_proteins|TETW	Tetracyclines	Tetracycline resistance ribosomal protection proteins	TETW	0	0	0	0	0	0	0	0	1.28787	0	0	0	0	0	0	0	0	0	0	0	0	0	0	0	0	0	0	0	0	0	0	0	0
MEG_7207|Drugs|Tetracyclines|Tetracycline_resistance_ribosomal_protection_proteins|TETW	Tetracyclines	Tetracycline resistance ribosomal protection proteins	TETW	0.413932	0.546094	0	0	1.2682	0.810215	2.36063	0	3.01231	0	0	0	0	0	0	0	0	0	0	0	0.249415	0	0	0	0	0	0	0	0	0	0	0	0
MEG_7210|Drugs|Tetracyclines|Tetracycline_resistance_ribosomal_protection_proteins|TETW	Tetracyclines	Tetracycline resistance ribosomal protection proteins	TETW	0.579504	0.459869	2.09644	0	1.33006	0	1.7062	0	1.06959	0	0	0	0	0	0	0	0	0	0	0	0.325131	0	0	0	0	0	0	0	0	0	0	0	0
MEG_7211|Drugs|Tetracyclines|Tetracycline_resistance_ribosomal_protection_proteins|TETW	Tetracyclines	Tetracycline resistance ribosomal protection proteins	TETW	0.572605	0.46945	2.09644	0	1.48472	0	2.52424	0	0.938619	0	0	0	0	0	0	0	0	0	0	0	0.356308	0	0	0	0	0	0	0	0	0	0	0	0
MEG_7212|Drugs|Tetracyclines|Tetracycline_resistance_ribosomal_protection_proteins|TETW	Tetracyclines	Tetracycline resistance ribosomal protection proteins	TETW	0.814065	0	2.1308	0	2.16522	1.21532	2.80471	0	1.11325	0	0	0	0	0	0	0	0	0	0	0	0.396392	0	0	0	0	0	0	0	0	0	0	0	0
MEG_7213|Drugs|Tetracyclines|Tetracycline_resistance_ribosomal_protection_proteins|TETW	Tetracyclines	Tetracycline resistance ribosomal protection proteins	TETW	2.57328	2.63467	4.22724	1.15832	5.0264	2.33533	6.68455	2.07545	4.47481	0	0	0	0	0	0	0	0	0	1.79478	1.54448	1.74145	2.08186	1.47826	3.13239	0	0	0	0	0	0	0	0	0
MEG_7214|Drugs|Tetracyclines|Tetracycline_resistance_ribosomal_protection_proteins|TETW	Tetracyclines	Tetracycline resistance ribosomal protection proteins	TETW	0.827863	0	4.19287	0	2.36627	0	3.13192	0.931835	1.44067	0	0	0	0	0	0	0	0	0	0	0	0.574546	0	0.929875	2.2111	0	0	0	0	0	0	0	0	0
MEG_7215|Drugs|Tetracyclines|Tetracycline_resistance_ribosomal_protection_proteins|TETW	Tetracyclines	Tetracycline resistance ribosomal protection proteins	TETW	0.889953	0.622739	4.9146	0	2.4436	0.834045	3.0618	0.804766	1.68078	0	0	0	0	0	0	0	0	0	0	0.449966	0.396392	0.663246	0	1.71974	0	0	0	0	0	0	0	0	0
MEG_7216|Drugs|Tetracyclines|Tetracycline_resistance_ribosomal_protection_proteins|TETW	Tetracyclines	Tetracycline resistance ribosomal protection proteins	TETW	1.02103	1.22632	3.98667	0	2.79932	0	3.69286	1.50364	1.85541	0	0	0	0	0	0	0	0	0	0	0	0.739339	0.73694	0.929875	0	0	0	0	0	0	0	0	0	0
MEG_7217|Drugs|Tetracyclines|Tetracycline_resistance_ribosomal_protection_proteins|TETW	Tetracyclines	Tetracycline resistance ribosomal protection proteins	TETW	0.676088	0.661062	3.33368	0	1.97963	0.834045	3.24878	0.677698	1.78992	0	0	0	0	0	0	0	0	0	0	0	0.467654	0.73694	0.882189	0	0	0	0	0	0	0	0	0	0
MEG_7218|Drugs|Tetracyclines|Tetracycline_resistance_ribosomal_protection_proteins|TETW	Tetracyclines	Tetracycline resistance ribosomal protection proteins	TETW	1.24179	0.747287	3.12747	0	1.82497	0.643406	4.23043	1.48246	3.27425	0	0	0	0	0	0	0	0	0	0	0.510773	0.525554	0.589552	0.929875	2.82529	0	0	0	0	0	0	0	0	0
MEG_7219|Drugs|Tetracyclines|Tetracycline_resistance_ribosomal_protection_proteins|TETW	Tetracyclines	Tetracycline resistance ribosomal protection proteins	TETW	3.27696	3.37237	5.15517	1.73748	6.48018	3.69363	7.9233	3.64263	5.26063	0.757613	0	0	0	0	0	0	0.634643	0	3.26993	1.60529	3.00189	2.28451	2.38429	7.00181	0	0	0	0	0	0	0	0	0
MEG_7220|Drugs|Tetracyclines|Tetracycline_resistance_ribosomal_protection_proteins|TETW	Tetracyclines	Tetracycline resistance ribosomal protection proteins	TETW	3.89786	4.1963	5.84253	1.9627	7.94944	4.45618	7.52596	3.79087	6.30839	0	0	0	0	0	0	0	0.673698	0.592857	2.6307	2.35928	3.09542	3.13199	2.885	5.89626	0.908728	0	0	0	0	0	0	0	0
MEG_7221|Drugs|Tetracyclines|Tetracycline_resistance_ribosomal_protection_proteins|TETW	Tetracyclines	Tetracycline resistance ribosomal protection proteins	TETW	3.67019	3.74602	3.53989	1.72139	6.35646	2.7166	6.54432	2.77433	5.95914	0.631344	0	0	0	0	0	0	0.927556	0	2.28649	2.05525	2.56987	2.17397	2.14587	5.83484	0	0	0	0	0	0	0	0	0
MEG_7222|Drugs|Tetracyclines|Tetracycline_resistance_ribosomal_protection_proteins|TETW	Tetracyclines	Tetracycline resistance ribosomal protection proteins	TETW	3.22177	3.88014	4.98333	1.28702	6.55751	2.81192	8.04016	3.70616	4.97686	0	0	0	0	0	0	0	0.70299	0.391889	3.46662	1.93364	3.00189	2.68983	2.69425	5.4049	0	0	0	0	0	0	0	0	0
MEG_7223|Drugs|Tetracyclines|Tetracycline_resistance_ribosomal_protection_proteins|TETW	Tetracyclines	Tetracycline resistance ribosomal protection proteins	TETW	1.42117	1.5329	3.64299	0	3.27876	1.40596	3.62275	1.39775	2.68489	0	0	0	0	0	0	0	0	0	0.958853	0	1.08674	1.34492	1.14446	0	0	0	0	0	0	0	0	0	0
MEG_7224|Drugs|Tetracyclines|Tetracycline_resistance_ribosomal_protection_proteins|TETW	Tetracyclines	Tetracycline resistance ribosomal protection proteins	TETW	0.917548	0.661062	3.05874	0	1.63938	0	4.44079	0	1.50616	0	0	0	0	0	0	0	0	0	0	0	0.730431	0	1.28752	0	0	0	0	0	0	0	0	0	0
MEG_7225|Drugs|Tetracyclines|Tetracycline_resistance_ribosomal_protection_proteins|TETW	Tetracyclines	Tetracycline resistance ribosomal protection proteins	TETW	1.13831	0.737706	12.338	0	3.0313	0	2.94494	0	1.48433	0	0	0	0	0	0	0	0	0	0	0.741837	0.7527	1.30807	1.07293	0	0	0	0	0	0	0	0	0	0
MEG_7226|Drugs|Tetracyclines|Tetracycline_resistance_ribosomal_protection_proteins|TETW	Tetracyclines	Tetracycline resistance ribosomal protection proteins	TETW	11.4728	3.10412	18.3868	2.34881	14.9709	4.43235	6.45082	8.53476	10.6522	2.07442	2.12132	2.10102	0.728591	0	0	0	0.986138	1.22591	4.69592	5.65498	1.79045	7.14832	8.1066	10.8098	6.03655	0	0	0.672336	0	0	0	0	0
MEG_7227|Drugs|Tetracyclines|Tetracycline_resistance_ribosomal_protection_proteins|TETW	Tetracyclines	Tetracycline resistance ribosomal protection proteins	TETW	4.2359	4.24421	5.1208	1.9627	6.69671	4.02725	8.97506	3.68498	7.50895	0.685459	0	0	0	0	0	0	0.761572	0.713438	3.22076	2.23767	3.43837	3.27938	2.64657	6.81755	0	0	0	0	0	0	0	0	0
MEG_7228|Drugs|Tetracyclines|Tetracycline_resistance_ribosomal_protection_proteins|TETW	Tetracyclines	Tetracycline resistance ribosomal protection proteins	TETW	1.75921	0.79519	5.60195	0	3.74273	1.21532	4.5109	2.49901	4.88955	0	0	0	0	0	0	0	0	0	0	0	0.619085	0	0	3.93084	0	0	0	0	0	0	0	0	0
MEG_7229|Drugs|Tetracyclines|Tetracycline_resistance_ribosomal_protection_proteins|TETW	Tetracyclines	Tetracycline resistance ribosomal protection proteins	TETW	9.0651	7.27168	17.6651	3.97367	15.6978	7.36343	22.2974	9.78426	14.7778	1.28073	1.04434	0	0	0	0	0	1.15212	0.934504	6.19566	5.04692	6.49816	7.20359	6.50912	10.9326	0	0	0	0	0	0	0	0	0
MEG_7230|Drugs|Tetracyclines|Tetracycline_resistance_ribosomal_protection_proteins|TETW	Tetracyclines	Tetracycline resistance ribosomal protection proteins	TETW	1.43496	1.24548	3.16184	0.482632	3.15503	0	2.96831	0.953013	2.09552	0	0	0	0	0	0	0	0	0	1.32764	0.766159	1.12682	1.21595	1.26368	0	0	0	0	0	0	0	0	0	0
MEG_7231|Drugs|Tetracyclines|Tetracycline_resistance_ribosomal_protection_proteins|TETW	Tetracyclines	Tetracycline resistance ribosomal protection proteins	TETW	3.0217	3.29573	5.60195	1.41572	7.08335	3.36001	8.25051	3.68498	5.086	0	0	0	0	0	0	0	0.566297	0.432082	3.07325	2.01877	3.22459	2.63456	2.57504	4.60645	0	0	0	0	0	0	0	0	0
MEG_7232|Drugs|Tetracyclines|Tetracycline_resistance_ribosomal_protection_proteins|TETW	Tetracyclines	Tetracycline resistance ribosomal protection proteins	TETW	6.11929	0	11.0321	0	5.33571	1.76341	8.46086	0	6.13376	0	0	0	0	0	0	0	0.70299	0	1.99146	1.61745	0.890769	0	0	0	0	0	0	0	0	0	0	0	0
MEG_7233|Drugs|Tetracyclines|Tetracycline_resistance_ribosomal_protection_proteins|TETW	Tetracyclines	Tetracycline resistance ribosomal protection proteins	TETW	3.53222	3.65979	4.94897	1.9627	6.17087	2.74043	7.64283	3.38849	5.17332	0	0	0	0	0	0	0	0.712753	0	3.04866	1.89716	2.86382	2.21082	2.57504	6.14193	0	0	0	0	0	0	0	0	0
MEG_7235|Drugs|Tetracyclines|Tetracycline_resistance_ribosomal_protection_proteins|TETW	Tetracyclines	Tetracycline resistance ribosomal protection proteins	TETW	0.593302	0	0	0	0	0	0	0	0	0	0	0	0	0	0	0	0	0	0	0	0	0	0	0	0	0	0	0	0	0	0	0	0
MEG_7237|Drugs|Tetracyclines|Tetracycline_resistance_ribosomal_protection_proteins|TETW	Tetracyclines	Tetracycline resistance ribosomal protection proteins	TETW	0	0	0	0	1.08261	0	1.75294	0	0	0	0	0	0	0	0	0	0	0	0	0	0	0	0	0	0	0	0	0	0	0	0	0	0
MEG_7238|Drugs|Tetracyclines|Tetracycline_inactivation_enzymes|TETX	Tetracyclines	Tetracycline inactivation enzymes	TETX	0	0	0	0	0	0	4.58102	0	5.93731	4.40137	1.3707	0	1.65334	0	0	0	0	0	0	0	0	0	0	0	0	0	0	2.78103	0	0	0	0	0
MEG_7239|Drugs|Tetracyclines|Tetracycline_inactivation_enzymes|TETX	Tetracyclines	Tetracycline inactivation enzymes	TETX	0	0	0	0	0	0	0	0	0	0	0	0	1.26102	0	0	0	0	0	0	0	0	0	0	0	0	0	0	0.855701	0	0	0	0	0
MEG_7240|Drugs|Tetracyclines|Tetracycline_inactivation_enzymes|TETX	Tetracyclines	Tetracycline inactivation enzymes	TETX	0.351842	0	0	0	0.695963	0	6.84816	0	7.90186	2.4893	1.10961	0	0	0	0	0	0	0	0	0	0	0	0	0	0	0	0	2.01701	0	0	0	0	0
MEG_7241|Drugs|Tetracyclines|Tetracycline_inactivation_enzymes|TETX	Tetracyclines	Tetracycline inactivation enzymes	TETX	0	0	0	0	0	0	0	0	0	0	0	0	0.728591	0	0	0	0	0	0	0	0	0	0	0	0	0	0	1.61972	0	0	0	0	0
MEG_7243|Drugs|Tetracyclines|Tetracycline_inactivation_enzymes|TETX	Tetracyclines	Tetracycline inactivation enzymes	TETX	0	0	0	0	0	0	2.29051	0	3.57985	2.57949	0	0	1.09289	0	0	0	0	0	0	0	0	0	0	0	0	0	0	1.5586	0	0	0	0	0
MEG_7244|Drugs|Tetracyclines|Tetracycline_inactivation_enzymes|TETX	Tetracyclines	Tetracycline inactivation enzymes	TETX	0	0	0	0	0	0	0	0	0.305597	0.829766	0	0	2.12973	0	0	0	0	0	0	0	0	0	0	0	0	0	0	2.62822	0	0	0	0	0
MEG_7245|Drugs|Tetracyclines|Tetracycline_resistance_MFS_efflux_pumps|TETY	Tetracyclines	Tetracycline resistance MFS efflux pumps	TETY	0	0	0	0	0	0	0	0	0	0.523114	0.522171	0	0	0	0	0	0	0	0	0	0	0	0	0	0	0.717409	0	0	0	0	0	0	0
MEG_729|Drugs|betalactams|Penicillin_binding_protein|AMPH	betalactams	Penicillin binding protein	AMPH	0	0	0	0	0	1.14383	0	0	7.24701	0	0	0	0	0	0	0	0	0	0	0	0	0	0	0	0	0	0	0	0	0	0	0	0
MEG_7328|Drugs|Cationic_antimicrobial_peptides|Lipid_A_modification|UGD	Cationic antimicrobial peptides	Lipid A modification	UGD	0	0	0	0	0	0	0	0	5.98097	0	0	0	0	0	0	0	0	0	0	0	0	0	0	0	0	0	0	0	0	0	0	0	0
MEG_7485|Drugs|Glycopeptides|VanO-type_regulator|VANRO	Glycopeptides	VanO-type regulator	VANRO	0	0	0	0	0	0	0	0	0	0	0	0	0	6.8243	5.53381	8.37525	0	0	0	0	0	0	0	0	0	0	0	0	8.67295	4.23873	4.89874	5.56594	6.86956
MEG_763|Drugs|Aminoglycosides|Aminoglycoside_O-nucleotidyltransferases|ANT3-DPRIME	Aminoglycosides	Aminoglycoside O-nucleotidyltransferases	ANT3-DPRIME	0	0	0	0	0	0	0	0	0	0.378806	1.40333	0	0	0	0	0	0	0	0	0	0	0	0	0	0	0	0	1.03907	0	0	0	0	0
MEG_767|Drugs|Aminoglycosides|Aminoglycoside_O-nucleotidyltransferases|ANT3-DPRIME	Aminoglycosides	Aminoglycoside O-nucleotidyltransferases	ANT3-DPRIME	0	0	0	0	0	0	0	0	0	0	0.587442	0	0	0	0	0	0	0	0	0	0	0	0	0	0	0.220741	0	0	0	0	0	0	0
MEG_768|Drugs|Aminoglycosides|Aminoglycoside_O-nucleotidyltransferases|ANT3-DPRIME	Aminoglycosides	Aminoglycoside O-nucleotidyltransferases	ANT3-DPRIME	0	0	0	0	0	0	0	0	0	0.306653	0.456899	0	0	0	0	0	0	0	0	0	0	0	0	0	0	0	0	0.764019	0	0	0	0	0
MEG_772|Drugs|Aminoglycosides|Aminoglycoside_O-nucleotidyltransferases|ANT3-DPRIME	Aminoglycosides	Aminoglycoside O-nucleotidyltransferases	ANT3-DPRIME	0	0	0	0	0	0	0	0	0	0	0	0	0	0	0	0	0	0	0	0	0	0	0	0	0	0	0	0.366729	0	0	0	0	0
MEG_784|Drugs|Aminoglycosides|Aminoglycoside_O-nucleotidyltransferases|ANT3-DPRIME	Aminoglycosides	Aminoglycoside O-nucleotidyltransferases	ANT3-DPRIME	0	0	0	0	0	0	0	0	0	0.432922	0	0	0	0	0	0	0	0	0	0	0	0	0	0	0	0	0	0.336168	0	0	0	0	0
MEG_785|Drugs|Aminoglycosides|Aminoglycoside_O-nucleotidyltransferases|ANT3-DPRIME	Aminoglycosides	Aminoglycoside O-nucleotidyltransferases	ANT3-DPRIME	0	0	0	0	0	0	0	0	0	0.324691	0.358992	0	0	0	0	0	0	0	0	0	0	0	0	0	0	0.220741	0	0.488972	0	0	0	0	0
MEG_786|Drugs|Aminoglycosides|Aminoglycoside_O-nucleotidyltransferases|ANT3-DPRIME	Aminoglycosides	Aminoglycoside O-nucleotidyltransferases	ANT3-DPRIME	0	0	0	0	0	0	0	0	0	0	0	0	0	0	0	0	0	0	0	0	0	0	0	0	0	0	0	0.305607	0	0	0	0	0
MEG_793|Drugs|Aminoglycosides|Aminoglycoside_O-nucleotidyltransferases|ANT3-DPRIME	Aminoglycosides	Aminoglycoside O-nucleotidyltransferases	ANT3-DPRIME	0	0	0	0	0	0	0	0	0	0.216461	0	0	0	0	0	0	0	0	0	0	0	0	0	0	0	0.234538	0	0.458411	0	0	0	0	0
MEG_794|Drugs|Aminoglycosides|Aminoglycoside_O-nucleotidyltransferases|ANT3-DPRIME	Aminoglycosides	Aminoglycoside O-nucleotidyltransferases	ANT3-DPRIME	0	0	0	0	0	0	0	0	0	0.234499	0	0	0	0	0	0	0	0	0	0	0	0	0	0	0	0	0	0	0	0	0	0	0
MEG_796|Drugs|Aminoglycosides|Aminoglycoside_O-nucleotidyltransferases|ANT3-DPRIME	Aminoglycosides	Aminoglycoside O-nucleotidyltransferases	ANT3-DPRIME	0	0	0	0	0	0	0	0	0	0.378806	0	0	0	0	0	0	0	0	0	0	0	0	0	0	0	0	0	0.366729	0	0	0	0	0
MEG_797|Drugs|Aminoglycosides|Aminoglycoside_O-nucleotidyltransferases|ANT3-DPRIME	Aminoglycosides	Aminoglycoside O-nucleotidyltransferases	ANT3-DPRIME	0	0	0	0	0	0	0	0	0	0.270576	0.522171	0	0	0	0	0	0	0	0	0	0	0	0	0	0	0	0	0	0	0	0	0	0
MEG_798|Drugs|Aminoglycosides|Aminoglycoside_O-nucleotidyltransferases|ANT3-DPRIME	Aminoglycosides	Aminoglycoside O-nucleotidyltransferases	ANT3-DPRIME	0	0	0	0	0	0	0	0	0	0.324691	0	0	0	0	0	0	0	0	0	0	0	0	0	0	0	0	0	0	0	0	0	0	0
MEG_799|Drugs|Aminoglycosides|Aminoglycoside_O-nucleotidyltransferases|ANT3-DPRIME	Aminoglycosides	Aminoglycoside O-nucleotidyltransferases	ANT3-DPRIME	0	0	0	0	0	0	0	0	0	0.45096	0	0	0.224182	0	0	0	0	0	0	0	0	0	0	0	0	0	0	0.305607	0	0	0	0	0
MEG_800|Drugs|Aminoglycosides|Aminoglycoside_O-nucleotidyltransferases|ANT3-DPRIME	Aminoglycosides	Aminoglycoside O-nucleotidyltransferases	ANT3-DPRIME	0	0	0	0	0	0	0	0	0	0	0.391628	0	0	0	0	0	0	0	0	0	0	0	0	0	0	0	0	0	0	0	0	0	0
MEG_804|Drugs|Aminoglycosides|Aminoglycoside_O-nucleotidyltransferases|ANT3-DPRIME	Aminoglycosides	Aminoglycoside O-nucleotidyltransferases	ANT3-DPRIME	0	0	0	0	0	0	0	0	0	0.198422	0	0	0	0	0	0	0	0	0	0	0	0	0	0	0	0	0	0.244486	0	0	0	0	0
MEG_823|Drugs|Aminoglycosides|Aminoglycoside_O-nucleotidyltransferases|ANT3-DPRIME	Aminoglycosides	Aminoglycoside O-nucleotidyltransferases	ANT3-DPRIME	0	0	0	0	0	0	0	0	0	0.360768	0.358992	0	0	0	0	0	0	0	0	0	0	0	0	0	0	0	0	0	0	0	0	0	0
MEG_824|Drugs|Aminoglycosides|Aminoglycoside_O-nucleotidyltransferases|ANT3-DPRIME	Aminoglycosides	Aminoglycoside O-nucleotidyltransferases	ANT3-DPRIME	0	0	0	0	0	0	0	0	0	0.270576	0	0	0.588477	0	0	0	0	0	0	0	0	0	0	0	0	0	0	0	0	0	0	0	0
MEG_845|Drugs|Aminoglycosides|Aminoglycoside_O-nucleotidyltransferases|ANT3-DPRIME	Aminoglycosides	Aminoglycoside O-nucleotidyltransferases	ANT3-DPRIME	0	0	0	0	0	0	0	0	0	0.126269	0	0	0	0	0	0	0	0	0	0	0	0	0	0	0	0	0	0	0	0	0	0	0
MEG_848|Drugs|Aminoglycosides|Aminoglycoside_O-nucleotidyltransferases|ANT3-DPRIME	Aminoglycosides	Aminoglycoside O-nucleotidyltransferases	ANT3-DPRIME	0	0	0	0	0	0	0	0	0	0.34273	0	0	0	0	0	0	0	0	0	0	0	0	0	0	0	0	0	0	0	0	0	0	0
MEG_854|Drugs|Aminoglycosides|Aminoglycoside_O-nucleotidyltransferases|ANT3-DPRIME	Aminoglycosides	Aminoglycoside O-nucleotidyltransferases	ANT3-DPRIME	0	0	0	0	0	0	0	0	0	0.306653	0	0	0	0	0	0	0	0	0	0	0	0	0	0	0	0	0	0	0	0	0	0	0
MEG_870|Drugs|Aminoglycosides|Aminoglycoside_O-nucleotidyltransferases|ANT3-DPRIME	Aminoglycosides	Aminoglycoside O-nucleotidyltransferases	ANT3-DPRIME	0	0	0	0	0	0	0	0	0	0.577229	4.73217	0	0.476386	0	0	0	0	0	0	0	0	0	0	0	0	0	0	0.458411	0	0	0	0	0
MEG_871|Drugs|Aminoglycosides|Aminoglycoside_O-nucleotidyltransferases|ANT3-DPRIME	Aminoglycosides	Aminoglycoside O-nucleotidyltransferases	ANT3-DPRIME	0	0	0	0	0	0	0	0	0	0	2.18659	0	0	0	0	0	0	0	0	0	0	0	0	0	0	0	0	1.06963	0	0	0	0	0
MEG_88|Drugs|Aminoglycosides|Aminoglycoside_N-acetyltransferases|AAC6-PRIME	Aminoglycosides	Aminoglycoside N-acetyltransferases	AAC6-PRIME	2.06276	4.4454	0	0	5.33571	0	0	0	0	0	0	0	0	0	0	0	3.25133	3.96913	0	0	0	0	0	0	0	0	0	0	0	0	0	0	0
MEG_881|Drugs|Aminoglycosides|Aminoglycoside_O-nucleotidyltransferases|ANT3-DPRIME	Aminoglycosides	Aminoglycoside O-nucleotidyltransferases	ANT3-DPRIME	0	0	0	0	0	0	0	0	0	0.919958	0.881163	0	0	0	0	0	0	0	0	0	0	0	0	0	0	0	0	1.7114	0	0	0	0	0
MEG_883|Drugs|Aminoglycosides|Aminoglycoside_O-nucleotidyltransferases|ANT3-DPRIME	Aminoglycosides	Aminoglycoside O-nucleotidyltransferases	ANT3-DPRIME	0	0	0	0	0	0	0	0	0	0	0	0	0	0	0	0	0	0	0	0	0	0	0	0	0	0.303519	0	0	0	0	0	0	0
MEG_884|Drugs|Aminoglycosides|Aminoglycoside_O-nucleotidyltransferases|ANT3-DPRIME	Aminoglycosides	Aminoglycoside O-nucleotidyltransferases	ANT3-DPRIME	0	0	0	0	0	0	0	0	0	0	0	0	0	0	0	0	0	0	0	0	0	0	0	0	0	0.15176	0	0	0	0	0	0	0
MEG_893|Drugs|Aminoglycosides|Aminoglycoside_O-nucleotidyltransferases|ANT3-DPRIME	Aminoglycosides	Aminoglycoside O-nucleotidyltransferases	ANT3-DPRIME	0	0	0	0	0	0	0	0	0	0	0	0	0	0	0	0	0	0	0	0	0	0	0	0	0	0	0	0.39729	0	0	0	0	0
MEG_901|Drugs|Aminoglycosides|Aminoglycoside_O-nucleotidyltransferases|ANT3-DPRIME	Aminoglycosides	Aminoglycoside O-nucleotidyltransferases	ANT3-DPRIME	0	0	0	0	0	0	0	0	0	0	0.293721	0	0	0	0	0	0	0	0	0	0	0	0	0	0	0.165556	0	0	0	0	0	0	0
MEG_915|Drugs|Aminoglycosides|Aminoglycoside_O-nucleotidyltransferases|ANT3-DPRIME	Aminoglycosides	Aminoglycoside O-nucleotidyltransferases	ANT3-DPRIME	0	0	0	0	0	0	0	0	0	1.96619	1.99078	0	0	0	0	0	0	0	0	0	0	0	0	0	0	0.52426	0	2.26149	0	0	0	0	0
MEG_919|Drugs|Aminoglycosides|Aminoglycoside_O-nucleotidyltransferases|ANT3-DPRIME	Aminoglycosides	Aminoglycoside O-nucleotidyltransferases	ANT3-DPRIME	0	0	0	0	0	0	0	0	0	0.234499	0.358992	0.154812	0	0	0	0	0	0	0	0	0	0	0	0	0	0	0	1.7114	0	0	0	0	0
MEG_924|Drugs|Aminoglycosides|Aminoglycoside_O-nucleotidyltransferases|ANT3-DPRIME	Aminoglycosides	Aminoglycoside O-nucleotidyltransferases	ANT3-DPRIME	0	0	0	0	0	0	0	0	0	0.216461	0	0	0	0	0	0	0	0	0	0	0	0	0	0	0	0	0	0	0	0	0	0	0
MEG_941|Drugs|Aminoglycosides|Aminoglycoside_O-nucleotidyltransferases|ANT3-DPRIME	Aminoglycosides	Aminoglycoside O-nucleotidyltransferases	ANT3-DPRIME	0	0	0	0	0	0	0	0	0	0.324691	0.358992	0	0	0	0	0	0	0	0	0	0	0	0	0	0	0	0	0	0	0	0	0	0
MEG_943|Drugs|Aminoglycosides|Aminoglycoside_O-nucleotidyltransferases|ANT3-DPRIME	Aminoglycosides	Aminoglycoside O-nucleotidyltransferases	ANT3-DPRIME	0	0	0	0	0	0	0	0	0	0	0	0	0	0	0	0	0	0	0	0	0	0	0	0	0	0	0	0.458411	0	0	0	0	0
MEG_948|Drugs|Aminoglycosides|Aminoglycoside_O-nucleotidyltransferases|ANT3-DPRIME	Aminoglycosides	Aminoglycoside O-nucleotidyltransferases	ANT3-DPRIME	0	0	0	0	0	0	0	0	0	2.27284	8.84427	0	1.5973	0	0	0	0	0	0	0	0	0	0	0	0	0	0	1.77252	0	0	0	0	0
MEG_949|Drugs|Aminoglycosides|Aminoglycoside_O-nucleotidyltransferases|ANT3-DPRIME	Aminoglycosides	Aminoglycoside O-nucleotidyltransferases	ANT3-DPRIME	0	0	0	0	0	0	0	0	0	2.54341	2.15395	0.486552	0	0	0	0	0	0	0	0	0	0	0	0	0	2.53852	0	3.69785	0	0	0	0	0
MEG_950|Drugs|Aminoglycosides|Aminoglycoside_O-nucleotidyltransferases|ANT3-DPRIME	Aminoglycosides	Aminoglycoside O-nucleotidyltransferases	ANT3-DPRIME	0	0	0	0	0	0	0	0	0	0	0	0	0	0	0	0	0	0	0	0	0	0	0	0	0	0.137963	0	0	0	0	0	0	0
MEG_951|Drugs|Aminoglycosides|Aminoglycoside_O-nucleotidyltransferases|ANT3-DPRIME	Aminoglycosides	Aminoglycoside O-nucleotidyltransferases	ANT3-DPRIME	0	0	0	0	0	0	0	0	0	0.468998	0.424264	0	0	0	0	0	0	0	0	0	0	0	0	0	0	0	0	0.550093	0	0	0	0	0
MEG_955|Drugs|Aminoglycosides|Aminoglycoside_O-nucleotidyltransferases|ANT3-DPRIME	Aminoglycosides	Aminoglycoside O-nucleotidyltransferases	ANT3-DPRIME	0	0	0	0	0	0	0	0	0	0	0.456899	0	0.364295	0	0	0	0	0	0	0	0	0	0	0	0	0	0	0.39729	0	0	0	0	0
MEG_958|Drugs|Aminoglycosides|Aminoglycoside_O-nucleotidyltransferases|ANT3-DPRIME	Aminoglycosides	Aminoglycoside O-nucleotidyltransferases	ANT3-DPRIME	0	0	0	0	0	0	0	0	0	0.252538	0.456899	0	0	0	0	0	0	0	0	0	0	0	0	0	0	0	0	0	0	0	0	0	0
MEG_961|Drugs|Aminoglycosides|Aminoglycoside_O-nucleotidyltransferases|ANT3-DPRIME	Aminoglycosides	Aminoglycoside O-nucleotidyltransferases	ANT3-DPRIME	0	0	0	0	0	0	0	0	0	0.34273	0.391628	0	0	0	0	0	0	0	0	0	0	0	0	0	0	0	0	0	0	0	0	0	0
MEG_963|Drugs|Aminoglycosides|Aminoglycoside_O-nucleotidyltransferases|ANT3-DPRIME	Aminoglycosides	Aminoglycoside O-nucleotidyltransferases	ANT3-DPRIME	0	0	0	0	0	0	0	0	0	0.306653	0	0	0	0	0	0	0	0	0	0	0	0	0	0	0	0	0	0	0	0	0	0	0
MEG_964|Drugs|Aminoglycosides|Aminoglycoside_O-nucleotidyltransferases|ANT3-DPRIME	Aminoglycosides	Aminoglycoside O-nucleotidyltransferases	ANT3-DPRIME	0	0	0	0	0	0	0	0	0	0	0	0	0	0	0	0	0	0	0	0	0	0	0	0	0	0.179352	0	0.641776	0	0	0	0	0
MEG_968|Drugs|Aminoglycosides|Aminoglycoside_O-nucleotidyltransferases|ANT3-DPRIME	Aminoglycosides	Aminoglycoside O-nucleotidyltransferases	ANT3-DPRIME	0	0	0	0	0	0	0	0	0	0.577229	0.783256	0	0	0	0	0	0	0	0	0	0	0	0	0	0	0	0	0.519533	0	0	0	0	0
MEG_969|Drugs|Aminoglycosides|Aminoglycoside_O-nucleotidyltransferases|ANT3-DPRIME	Aminoglycosides	Aminoglycoside O-nucleotidyltransferases	ANT3-DPRIME	0	0	0	0	0	0	0	0	0	0	0	0	0	0	0	0	0	0	0	0	0	0	0	0	0	0	0	0.42785	0	0	0	0	0
MEG_972|Drugs|Aminoglycosides|Aminoglycoside_O-nucleotidyltransferases|ANT3-DPRIME	Aminoglycosides	Aminoglycoside O-nucleotidyltransferases	ANT3-DPRIME	0	0	0	0	0	0	0	0	0	0	0.358992	0	0	0	0	0	0	0	0	0	0	0	0	0	0	0	0	0.336168	0	0	0	0	0
MEG_973|Drugs|Aminoglycosides|Aminoglycoside_O-nucleotidyltransferases|ANT3-DPRIME	Aminoglycosides	Aminoglycoside O-nucleotidyltransferases	ANT3-DPRIME	0	0	0	0	0	0	0	0	0	0	0	0	0.224182	0	0	0	0	0	0	0	0	0	0	0	0	0.206945	0	0.366729	0	0	0	0	0
MEG_986|Drugs|Aminoglycosides|Aminoglycoside_O-nucleotidyltransferases|ANT6	Aminoglycosides	Aminoglycoside O-nucleotidyltransferases	ANT6	0	0	0	0	0	0	0.771294	0	2.00821	0	0	0	0	0	0	0	0	0	0	0	0	0	0	0	0	0	0	0	0	0	0	0	0
MEG_988|Drugs|Aminoglycosides|Aminoglycoside_O-nucleotidyltransferases|ANT6	Aminoglycosides	Aminoglycoside O-nucleotidyltransferases	ANT6	0.862357	0	19.3491	0	1.02075	1.38213	7.75969	0	54.8328	1.73169	1.53388	0	1.26102	0	0	0	0	0	0	0	0	1.06856	2.24124	0	1.72009	0	0	0	0	0	0	0	0
MEG_994|Drugs|Aminoglycosides|Aminoglycoside_O-nucleotidyltransferases|ANT6	Aminoglycosides	Aminoglycoside O-nucleotidyltransferases	ANT6	0	0	0	0	0	0	1.28549	0	3.27425	0.79369	0	0	0	0	0	0	0	0	0	0	0	0	0	0	0	0	0	0	0	0	0	0	0
MEG_996|Drugs|Aminoglycosides|Aminoglycoside_O-nucleotidyltransferases|ANT6	Aminoglycosides	Aminoglycoside O-nucleotidyltransferases	ANT6	0	0	0	0	0	0	1.61271	0	3.25242	0	0	0	0	0	0	0	0	0	0	0	0	0	0	0	0	0	0	0	0	0	0	0	0
MEG_997|Drugs|Aminoglycosides|Aminoglycoside_O-nucleotidyltransferases|ANT6	Aminoglycosides	Aminoglycoside O-nucleotidyltransferases	ANT6	1.25559	0	0	0.820475	3.37155	0	2.43075	1.39775	0	0.811728	0	0	1.42916	0	0	0	0	0	0	0	0	0	1.95512	0	1.10345	0	0	0	0	0	0	0	0
MEG_998|Drugs|Aminoglycosides|Aminoglycoside_O-nucleotidyltransferases|ANT6	Aminoglycosides	Aminoglycoside O-nucleotidyltransferases	ANT6	0	0	0	0	0	0	0	0	0	18.0925	8.19155	2.14525	4.28748	0	0	0	0	0	0	0	0	0	0	0	2.66127	0.469075	0	8.12916	0	0.205881	0	0	0
			SUM	503.548	515.427	781.799	350.069	613.019	438.207	989.804	348.188	1497.66	362.987	218.985	162.663	145.13	21.3478	7.53214	64.0522	43.3803	44.7456	142.205	178.722	241.612	219	370.448	188.496	196.934	139.26	27.7307	115.367	69.4065	65.6518	4.89874	45.1134	10.4832	9123.88
