# Supplementary material for: The distribution of microbiomes and resistomes across farm environments in conventional and organic dairy herds in Pennsylvania
Source: Environ Microbiome. 2020 Dec 9;15:21. doi: 10.1186/s40793-020-00368-5 (PMC8066844; doi:10.1186/s40793-020-00368-5)
Supplement: Supplementary file 5 — Additional file 5: Table S5. Distribution of antimicrobial resistance genes (ARG) on organic and conventional farms at 100% gene content. [file 40793_2020_368_MOESM5_ESM.xlsx]

## Sheet: Sheet1
			SampleID	CHMI_1892_1902_1903	CHMI_1893	CHMI_1894	CHMI_1895_1900_1901	CHMI_1896	CHMI_1897	CHMI_1898	CHMI_1899	CHMI_1904_1905_1906	CHMI_1907_1908_1909	CHMI_2564_2610	CHMI_2565_2611	CHMI_2566_2612	CHMI_2567_2613	CHMI_2568_2614	CHMI_2569_2615	CHMI_2570_2616	CHMI_2571	CHMI_2572_2617	CHMI_2573_2618	CHMI_2574	CHMI_2575	CHMI_2576_2619	CHMI_2577_2620	CHMI_2578_2621	CHMI_2579_2622	CHMI_2580_2623	CHMI_2581_2624	CHMI_2582_2625	CHMI_2583_2626	CHMI_2627_2649	CHMI_2628_2650	CHMI_2629_2651
			SampleType	Feces	Manure	Soil	Feces	Manure	Soil	Soil	Soil	Feces	Feces	Lagoon	Lagoon	Soil	Soil	Soil	Soil	Lagoon	Lagoon	Feces	Feces	Feces	Feces	Feces	Feces	Feces	Feces	Feces	Feces	Feces	Feces	Lagoon	Lagoon	Feces
			Farmtype	Organic	Organic	Organic	Organic	Conventional	Conventional	Ref	Ref	Conventional	Conventional	Organic	Conventional	Organic	Conventional	Conventional	Organic	Organic	Conventional	Organic	Organic	Organic	Conventional	Conventional	Organic	Organic	Conventional	Conventional	Organic	Conventional	Conventional	Conventional	Organic	Conventional
			Sampletype	Feces Dry	Manure	Soil	Feces Lact	Manure	Soil	Soil	Soil	Feces Dry	Feces Lact	Lagoon	Lagoon	Soil	Soil	Soil	Soil	Lagoon	Lagoon	Feces Dry	Feces Heifer	Feces Lact	Feces Heifer	Feces Lact	Feces Dry	Feces Lact	Feces Dry	Feces Lact	Feces Heifer	Feces Heifer	Feces Dry	Lagoon	Lagoon	Feces Heifer
			Farm	Medium	Medium	Medium	Medium	Medium	Medium	Ref Soil	Ref Soil	Medium	Medium	Small	Small	Small	Small	Large	Large	Large	Large	Large	Large	Large	Large	Large	Small	Small	Small	Small	Small	Small	Large	Medium	Medium	Medium
header	class	mechanism	group
MEG_1000|Drugs|Aminoglycosides|Aminoglycoside_O-nucleotidyltransferases|ANT6	Aminoglycosides	Aminoglycoside O-nucleotidyltransferases	ANT6	0	0	0	0	3.41877	0	0	0	0	0	3.89455	3.21083	0	0	0	0	0	2.90457	0	0	0	0	0	0	0	0	0	0	0	0	0	0	0
MEG_1003|Drugs|Aminoglycosides|Aminoglycoside_O-nucleotidyltransferases|ANT9	Aminoglycosides	Aminoglycoside O-nucleotidyltransferases	ANT9	0	0	0	0	0	0	0	0	0	0	0	0	0	0	0	0	0	0	0	0	0	1.99333	0	0	1.45442	0	0	0	4.79137	0	0	0	13.3371
MEG_1004|Drugs|Aminoglycosides|Aminoglycoside_O-nucleotidyltransferases|ANT9	Aminoglycosides	Aminoglycoside O-nucleotidyltransferases	ANT9	0	1.98645	0	0	3.97923	0	0	0	0	0	5.355	8.85685	0	0	0	0	0	7.66938	0	0	0	0	0	0	0	0	0	0	0	0	5.46266	0	0
MEG_1016|Drugs|Aminoglycosides|Aminoglycoside_O-phosphotransferases|APH2-DPRIME	Aminoglycosides	Aminoglycoside O-phosphotransferases	APH2-DPRIME	0	0	0	0	0	0	0	0	0	0	0	0	0	0	0	0	0	0	0	0	0	0	0	0	0	0	0	0	7.31561	0	0	0	10.2157
MEG_1019|Drugs|Aminoglycosides|Aminoglycoside_O-phosphotransferases|APH3-DPRIME	Aminoglycosides	Aminoglycoside O-phosphotransferases	APH3-DPRIME	0	3.66729	0	0	2.1017	0	0	0	0	0	0	3.51749	0	0	0	0	7.519	5.74388	0	0	0	0	0	0	0	0	0	0	0	0	0	0	0
MEG_1027|Drugs|Aminoglycosides|Aminoglycoside_O-phosphotransferases|APH3-DPRIME	Aminoglycosides	Aminoglycoside O-phosphotransferases	APH3-DPRIME	0	0	0	0	0	0	0	0	0	0	0	0	0	0	0	0	0	0	0	0	0	0	0	0	0	0	0	0	0	0	0	0	1.3097
MEG_1045|Drugs|Aminoglycosides|Aminoglycoside_O-phosphotransferases|APH3-DPRIME	Aminoglycosides	Aminoglycoside O-phosphotransferases	APH3-DPRIME	0	0	0	0	0	0	0	0	0	0	0	1.87599	0	0	0	0	3.14556	0	0	0	0	0	0	0	0	0	0	0	0	0	0	0	0
MEG_1084|Drugs|Aminoglycosides|Aminoglycoside_O-phosphotransferases|APH6	Aminoglycosides	Aminoglycoside O-phosphotransferases	APH6	0	1.83364	0	0	0	0	0	0	0	0	0	0	0	0	0	0	0	0	0	0	0	0	0	0	0	0	0	0	0	0	0	0	0
MEG_1085|Drugs|Aminoglycosides|Aminoglycoside_O-phosphotransferases|APH6	Aminoglycosides	Aminoglycoside O-phosphotransferases	APH6	0	1.40579	0	0	0	0	0	0	0	0	0	0	0	0	0	0	2.89723	0	0	0	0	0	0	0	0	0	0	0	0	0	0	0	0
MEG_1086|Drugs|Aminoglycosides|Aminoglycoside_O-phosphotransferases|APH6	Aminoglycosides	Aminoglycoside O-phosphotransferases	APH6	0	2.26149	0	0	1.20498	0	0	0	0	0	0	2.45322	0	0	0	0	3.54566	2.7414	0	0	0	0	0	0	0	0	0	0	0	0	0.663481	0	0.698507
MEG_1091|Drugs|Aminoglycosides|Aminoglycoside_O-phosphotransferases|APH6	Aminoglycosides	Aminoglycoside O-phosphotransferases	APH6	0	0	0	0	0	0	0	0	0	0	0	0	0	0	0	0	2.6213	0	0	0	0	0	0	0	0	0	0	0	0	0	0	0	0
MEG_1096|Drugs|Aminoglycosides|Aminoglycoside_O-phosphotransferases|APH6	Aminoglycosides	Aminoglycoside O-phosphotransferases	APH6	0	0	0	0	0	0	0	0	0	0	0	2.0203	0	0	0	0	0	0	0	0	0	0	0	0	0	0	0	0	0	0	0	0	0
MEG_1180|Drugs|Multi-drug_resistance|Multi-drug_RND_efflux_regulator|ASMA	Multi-drug resistance	Multi-drug RND efflux regulator	ASMA	0	0	0	0	0	0	0	0	0	0	0	0	0	0	0	0	0	0	0	0	0	0	0	0	0	0	0	0	0	0	0	0	9.10242
MEG_1189|Drugs|Bacitracin|Undecaprenyl_pyrophosphate_phosphatase|BACA	Bacitracin	Undecaprenyl pyrophosphate phosphatase	BACA	0	0	0	0	0	0	0	0	0	0	0	0	0	0	0	0	0	0	0	0	0	0	0	0	0	0	0	0	0	0	0	0	2.51026
MEG_1190|Drugs|Bacitracin|Undecaprenyl_pyrophosphate_phosphatase|BACA	Bacitracin	Undecaprenyl pyrophosphate phosphatase	BACA	0	0	0	0	0	0	0	0	0	0	0	0	0	0	0	0	0	0	0	0	0	0	0	0	0	0	0	0	0	0	0	0	1.98638
MEG_1277|Drugs|betalactams|Class_C_betalactamases|BLAEC	betalactams	Class C betalactamases	BLAEC	0	0	0	0	0	0	0	0	0	0	0	0	0	0	0	0	0	0	0	0	0	0	0	0	0	0	0	0	0	0	0	0	3.05597
MEG_1279|Drugs|betalactams|Class_C_betalactamases|BLAEC	betalactams	Class C betalactamases	BLAEC	0	0	0	0	0	0	0	0	0	0	0	0	0	0	0	0	0	0	0	0	0	0	0	0	0	0	0	0	0	0	0	0	1.26604
MEG_1281|Drugs|betalactams|Class_C_betalactamases|BLAEC	betalactams	Class C betalactamases	BLAEC	0	0	0	0	0	0	0	0	0	0	0	0	0	0	0	0	0	0	0	0	0	0	0	0	0	0	0	0	0	0	0	0	1.1569
MEG_1554|Drugs|Phenicol|Chloramphenicol_acetyltransferases|CAT	Phenicol	Chloramphenicol acetyltransferases	CAT	0	0	0	0	0.756614	0	0	0	0	0	1.00609	0.865843	0	0	0	0	0	0	0	0	0	0	0	0	0	0	0	0	0	0	0.774061	0	0
MEG_1636|Drugs|betalactams|Class_A_betalactamases|CBLA	betalactams	Class A betalactamases	CBLA	0	0	0	0	0	0	0	0	0	0	0	0	0	0	0	0	0	0	0	0	0	0	0	0	0	0	0	0	2.36063	0	0	0	4.51847
MEG_1679|Drugs|MLS|23S_rRNA_methyltransferases|CFR	MLS	23S rRNA methyltransferases	CFR	0	0	0	0	0	0	0	0	0	0	0	0	0	0	0	0	0	0	0	0	0	0	0	0	0	0	0	0	0	0	0	0	14.5159
MEG_1680|Drugs|MLS|23S_rRNA_methyltransferases|CFR	MLS	23S rRNA methyltransferases	CFR	0	0	0	0	0	0	0	0	0	0	0	0	0	0	0	0	0	0	0	0	0	0	0	0	0	0	0	0	3.48251	0	0	0	39.1164
MEG_1692|Drugs|betalactams|Class_A_betalactamases|CFX	betalactams	Class A betalactamases	CFX	0	0	0	0	0	0	0	0	0	7.52077	0	0	0	0	0	0	0	0	0	0	0	0	0	0	0	0	0	0	0	0	0	0	0
MEG_1694|Drugs|betalactams|Class_A_betalactamases|CFX	betalactams	Class A betalactamases	CFX	0	0	0	0	0	0	0	0	0	7.58784	0	0	0	0	0	0	0	0	0	0	0	0	0	0	0	0	0	0	0	0	0	0	0
MEG_1695|Drugs|betalactams|Class_A_betalactamases|CFX	betalactams	Class A betalactamases	CFX	0	0	0	0	0	0	0	0	0	0	0	0	0	0	0	0	0	0	0	0	0	0	0	0	0	0	0	0	5.79639	0	0	0	14.1229
MEG_1698|Drugs|betalactams|Class_A_betalactamases|CFX	betalactams	Class A betalactamases	CFX	0	0	0	0	0	0	0	0	0	0	0	0	0	0	0	0	0	0	0	0	0	0	0	0	0	0	7.91151	0	0	0	0	0	0
MEG_202|Drugs|Aminoglycosides|Aminoglycoside_N-acetyltransferases|AAC6-PRIME	Aminoglycosides	Aminoglycoside N-acetyltransferases	AAC6-PRIME	0	0	0	0.432082	0	0	0	0	0	0	0	0	0	0	0	0	0	0	0	0	0	0	0	0	0	0	0	0	0	0	0	0	0
MEG_2641|Drugs|Trimethoprim|Dihydrofolate_reductase|DHFR|RequiresSNPConfirmation	Trimethoprim	Dihydrofolate reductase	DHFR	0	0.794579	0	0	0	0	0	0	0	0	0	0	0	0	0	0	0	0	0	0	0	0	0	0	0	0	0	0	0	0	0	0	0
MEG_2739|Drugs|Cationic_antimicrobial_peptides|Lipid_A_modification|EPTA	Cationic antimicrobial peptides	Lipid A modification	EPTA	0	0	0	0	0	0	0	0	0	0	0	0	0	0	0	0	0	0	0	0	0	0	0	0	0	0	0	0	0	0	0	0	11.4817
MEG_2753|Drugs|MLS|Macrolide_esterases|EREB	MLS	Macrolide esterases	EREB	0	0	0	0	1.48521	0	0	0	0	0	0	0	0	0	0	0	0	0	0	0	0	0	0	0	0	0	0	0	0	0	0	0	0
MEG_2756|Drugs|MLS|23S_rRNA_methyltransferases|ERM	MLS	23S rRNA methyltransferases	ERM	0	0	0	0	0	0	0	0	0	0	0	6.43971	0	0	0	0	0	0	0	0	0	0	0	0	0	0	0	0	0	0	0	0	0
MEG_2787|Drugs|MLS|23S_rRNA_methyltransferases|ERMA	MLS	23S rRNA methyltransferases	ERMA	0	0	0	0	0	0	0	0	0	0	0	1.04623	0	0	0	0	0	0	0	0	0	0	0	0	0	0	0	0	0	0	0	0	0
MEG_2829|Drugs|MLS|23S_rRNA_methyltransferases|ERMF	MLS	23S rRNA methyltransferases	ERMF	0	0	0	0	0	0	0	0	0	0	0	0	0	0	0	0	0	0	0	0	0	0	0	0	0	0	0	0	4.93161	0	0	0	4.67127
MEG_2832|Drugs|MLS|23S_rRNA_methyltransferases|ERMF	MLS	23S rRNA methyltransferases	ERMF	0	0	0	0	0	0	0	0	0	0	0	0	0	0	0	0	0	0	0	0	0	0	0	0	1.02525	0	0	0	0	0	0	0	0
MEG_2833|Drugs|MLS|23S_rRNA_methyltransferases|ERMF	MLS	23S rRNA methyltransferases	ERMF	0	0	0	0	0	0	0	0	0	0	0	1.10034	0	0	0	0	0	0	0	0	0	0	0	0	0	0	0	0	0	0	0	0	0
MEG_2835|Drugs|MLS|23S_rRNA_methyltransferases|ERMG	MLS	23S rRNA methyltransferases	ERMG	0	0	0	0	0	0	0	0	0	0	0	0	0	0	0	0	0	0	0	0	0	0	0	0	0	0	0	0	2.43075	0	0	0	0
MEG_2912|Drugs|Phenicol|Phenicol_resistance_MFS_efflux_pumps|FLOR	Phenicol	Phenicol resistance MFS efflux pumps	FLOR	0	0	0	0	0	0	0	0	0	0	0	1.37092	0	0	0	0	0	0	0	0	0	0	0	0	0	0	0	0	0	0	0	0	0
MEG_3271|Drugs|Multi-drug_resistance|Multi-drug_RND_efflux_pumps|HNS	Multi-drug resistance	Multi-drug RND efflux pumps	HNS	0	0	0	0	0	0	0	0	0	0	0	0	0	0	0	0	0	0	0	0	0	0	0	0	0	0	0	0	0	0	0	0	1.89907
MEG_3448|Drugs|Aminoglycosides|Aminoglycoside_efflux_pumps|KDPE	Aminoglycosides	Aminoglycoside efflux pumps	KDPE	0	0	0	0	0	0	0	0	0	0	0	0	0	0	0	0	0	0	0	0	0	0	0	0	0	0	0	0	0	0	0	0	2.81586
MEG_3606|Drugs|MLS|Lincosamide_nucleotidyltransferases|LNUA	MLS	Lincosamide nucleotidyltransferases	LNUA	0	0	0	0	0.868705	0	0	0	2.27662	7.39623	0.941182	1.49719	0	0	0	0	0	0	1.79478	1.1918	3.50518	2.23391	3.1532	2.22924	5.34082	2.75292	5.83832	0	8.67122	1.24951	0.751945	0	16.7205
MEG_3608|Drugs|MLS|Lincosamide_nucleotidyltransferases|LNUA	MLS	Lincosamide nucleotidyltransferases	LNUA	0	0.886261	0	0	0	0	0	0	0	0	0	0.631344	0.290656	0	0	0	0	0	0	0	0	0	0	0	0	0	0	0	0	0	0	0	0
MEG_3609|Drugs|MLS|Lincosamide_nucleotidyltransferases|LNUB	MLS	Lincosamide nucleotidyltransferases	LNUB	0	0	0	0	0	0	0	0	0	0	0	3.51749	0	0	0	0	0	0	0	0	0	0	0	0	0	0	0	0	0	0	1.85775	0	0
MEG_3610|Drugs|MLS|Lincosamide_nucleotidyltransferases|LNUC	MLS	Lincosamide nucleotidyltransferases	LNUC	13.1615	3.78953	0	10.2193	4.39957	0	0	0	44.5252	70.9827	6.00409	4.20295	0	0	0	0	2.34538	3.16566	26.5037	16.965	18.5815	24.8479	26.1908	32.6096	55.2679	42.8094	43.8469	6.87897	32.1606	28.6327	7.23194	1.15545	28.355
MEG_3611|Drugs|MLS|Lincosamide_nucleotidyltransferases|LNUC	MLS	Lincosamide nucleotidyltransferases	LNUC	0	0	0	0	1.82148	0	0	0	0	0	2.46655	1.71365	0	0	0	0	0.78639	1.4686	0	0	0	0	0	0	0	0	0	0	0	0	0	0	0
MEG_3619|Drugs|MLS|Lincosamide_nucleotidyltransferases|LNUF	MLS	Lincosamide nucleotidyltransferases	LNUF	0	0	0	0	0	0	0	0	0	0	0	0	0	0	0	0	0.648427	0	0	0	0	0	0	0	0	0	0	0	0	0	0	0	0
MEG_3620|Drugs|MLS|Lincosamide_nucleotidyltransferases|LNUG	MLS	Lincosamide nucleotidyltransferases	LNUG	0	1.77252	0	0	1.87752	0	0	0	0	0	2.142	5.3574	0	0	0	0	0	2.51295	0	0	0	0	0	0	0	0	0	0	0	0	0	0	0
MEG_3621|Drugs|MLS|Lincosamide_nucleotidyltransferases|LNUP	MLS	Lincosamide nucleotidyltransferases	LNUP	0	0	0	0	0	0	0	0	0.441527	1.22632	0	0	0	0	0	0	0	0	0	0	0.538915	0	0	0.847481	0	0	0	0	0	0	0	0	0
MEG_3641|Drugs|MLS|MLS_resistance_ABC_efflux_pumps|LSA	MLS	MLS resistance ABC efflux pumps	LSA	0	0	0	0	6.75348	0	0	0	0	0	9.89864	13.4025	0	0	0	0	6.93955	7.08194	0	0	0	0	0	0	0	0	0	0	0	0	11.9427	0	0
MEG_3648|Drugs|Multi-drug_resistance|Multi-drug_ABC_efflux_pumps|LSAE	Multi-drug resistance	Multi-drug ABC efflux pumps	LSAE	0	0	0	0	2.55007	0	0	0	0	0	4.31646	4.67195	0	0	0	0	2.16602	2.15395	0	0	0	0	0	0	0	0	0	0	0	0	2.74239	0	0
MEG_368|Drugs|Aminoglycosides|Aminoglycoside_N-acetyltransferases|AAC6-PRIME	Aminoglycosides	Aminoglycoside N-acetyltransferases	AAC6-PRIME	0	0	0	0	0	0	0	0	0	0	0	0	0	0	0	0	0	0	0	0	0	0	0	0	0	0	0	0	0	0	0	0	0.414739
MEG_3817|Drugs|MLS|MLS_resistance_MFS_efflux_pumps|MEFA	MLS	MLS resistance MFS efflux pumps	MEFA	0	0	0	0	3.47482	0	0	0	20.3654	20.0043	0	6.04286	0	0	0	0	0	0	5.18764	2.8579	2.65004	58.116	18.0665	4.20056	6.24685	20.3066	16.7762	0	48.8253	16.2012	0	0	69.6106
MEG_3827|Drugs|MLS|MLS_resistance_MFS_efflux_pumps|MEFB	MLS	MLS resistance MFS efflux pumps	MEFB	0	0	0	0	0	0	0	0	0	0	10.71	3.01241	0	0	0	0	0	2.87194	0	0	0	0	0	0	0	0	0	0	0	0	3.29529	0	0
MEG_3828|Drugs|MLS|MLS_resistance_MFS_efflux_pumps|MEFC	MLS	MLS resistance MFS efflux pumps	MEFC	0	0	0	0	0	0	0	0	0	0	0	10.2097	0	0	0	0	0	0	0	0	0	0	0	0	0	0	0	0	0	0	0	0	0
MEG_3830|Drugs|MLS|MLS_resistance_MFS_efflux_pumps|MEFE	MLS	MLS resistance MFS efflux pumps	MEFE	0	0	0	0.944552	2.15775	0	0	0	6.01581	17.0343	2.82355	2.59753	0	0	0	0	0	0	4.45006	4.56047	7.57599	8.69506	7.46471	5.10331	17.5723	7.09882	11.343	4.17652	30.174	3.49438	2.30007	0	46.4944
MEG_395|Drugs|betalactams|Class_A_betalactamases|ACI	betalactams	Class A betalactamases	ACI	0	0	0	0	0	0	0	0	0.800268	8.3447	0	0	0	0	0	0	0	0	0	0	0	0	2.25228	0	3.95793	0	0	8.66013	23.3492	1.01655	0	0	5.78451
MEG_4033|Drugs|MLS|Macrolide_phosphotransferases|MPHB	MLS	Macrolide phosphotransferases	MPHB	0	0	0	0	0	0	0	0	0	0	0	0	0	0	0	0	0	0	0	0	0	0	0	0	0	0	0	0	0	0	0	0	1.96455
MEG_4045|Drugs|MLS|Macrolide_phosphotransferases|MPHG	MLS	Macrolide phosphotransferases	MPHG	0	0	0	0	0	0	0	0	0	0	0	8.29766	0	0	0	0	0	0	0	0	0	0	0	0	0	0	0	0	0	0	0	0	0
MEG_4046|Drugs|MLS|Macrolide_phosphotransferases|MPHH	MLS	Macrolide phosphotransferases	MPHH	0	0	0	0	0	0	0	0	0	0	0	0	1.61072	0	0	0	0	0	0	0	0	0	0	0	0	0	0	0	0	0	0	0	0
MEG_4051|Drugs|MLS|Macrolide_phosphotransferases|MPHN	MLS	Macrolide phosphotransferases	MPHN	0	0	0	0	0	0	0	0	0.648493	1.42751	0	0	0	0	0	0	0	0	0	0	0	0	0	0	0	0	0	0	2.22039	0	0	0	4.06007
MEG_4061|Drugs|Multi-drug_resistance|Multi-drug_ABC_efflux_pumps|MSBA	Multi-drug resistance	Multi-drug ABC efflux pumps	MSBA	0	0	0	0	0	0	0	0	0	0	0	0	0	0	0	0	0	0	0	0	0	0	0	0	0	0	0	0	0	0	0	0	8.55671
MEG_4078|Drugs|Multi-drug_resistance|Multi-drug_RND_efflux_regulator|MTRAD	Multi-drug resistance	Multi-drug RND efflux regulator	MTRAD	0	0	0	0	0	0	0	2.43297	0	0	0	0	1.17473	0	2.00117	0	0	0	0	0	0	0	0	0	0	0	0	0	0	0	0	0	0
MEG_4750|Drugs|betalactams|Class_D_betalactamases|OXA	betalactams	Class D betalactamases	OXA	0	0	0	0	0	0	0	0	0	0	0	2.2548	0	0	0	0	0	2.15395	0	0	0	0	0	0	0	0	0	0	0	0	0	0	0
MEG_5400|Drugs|betalactams|Penicillin_binding_protein|PBP2	betalactams	Penicillin binding protein	PBP2	0	0	0	0	0	0	0	0	0	0	0	0	0	0	0	0	0	0	0	0	0	0	0	0	0	0	0	0	0	0	0	0	10.2812
MEG_5409|Drugs|betalactams|Penicillin_binding_protein|PBP4B	betalactams	Penicillin binding protein	PBP4B	0	0	0	0	0	0	0	0	0	0	0	0	0	0	0	0	0	0	0	0	0	0	0	0	0	0	0	0	0	0	0	0	6.83227
MEG_5801|Drugs|Cationic_antimicrobial_peptides|Lipid_A_modification|PMRF	Cationic antimicrobial peptides	Lipid A modification	PMRF	0	0	0	0	0	0	0	0	0	0	0	0	0	0	0	0	0	0	0	0	0	0	0	0	0	0	0	0	0	0	0	0	4.30018
MEG_6080|Drugs|betalactams|Class_A_betalactamases|ROB	betalactams	Class A betalactamases	ROB	0	0	0	0	0	0	0	0	0	0	0	0	0	0	0	0	0	0	0	0	0	0	0	0	0	0	0	0	0	0	0	0	0.763992
MEG_6166|Drugs|Nucleosides|Streptothricin_acetyltransferase|SAT	Nucleosides	Streptothricin acetyltransferase	SAT	0	0	0	0	0	0	0	0	0	0	0	0	0	0	0	0	0	0	0	0	0	0	0	0	0	0	0	0	1.47247	0	0	0	5.02052
MEG_6167|Drugs|Nucleosides|Streptothricin_acetyltransferase|SAT	Nucleosides	Streptothricin acetyltransferase	SAT	0	0	0	0	0	0	0	0	0	0	0	0.288614	0	0	0	0	0	0	0	0	0	0	0	0	0	0	0	0	0	0	0	0	0
MEG_65|Drugs|Aminoglycosides|Aminoglycoside_N-acetyltransferases|AAC3	Aminoglycosides	Aminoglycoside N-acetyltransferases	AAC3	0	0	0	0	0	0	0	0	0	0	0	0	0	0	0	0	0	0	0	0	0	0	0	0	0	0	0	0	0	0	0	0	1.4625
MEG_6617|Drugs|Sulfonamides|Sulfonamide-resistant_dihydropteroate_synthases|SULII	Sulfonamides	Sulfonamide-resistant dihydropteroate synthases	SULII	0	1.31411	0	0	0	0	0	0	0	0	0	0	0	0	0	0	0.607038	0	0	0	0	0	0	0	0	0	0	0	0	0	0	0	0
MEG_6625|Drugs|Sulfonamides|Sulfonamide-resistant_dihydropteroate_synthases|SULII	Sulfonamides	Sulfonamide-resistant dihydropteroate synthases	SULII	0	0	0	0	0	0	0	0	0	0	0	0	0	0	0	0	0	0.424264	0	0	0	0	0	0	0	0	0	0	0	0	0	0	0
MEG_6627|Drugs|Sulfonamides|Sulfonamide-resistant_dihydropteroate_synthases|SULII	Sulfonamides	Sulfonamide-resistant dihydropteroate synthases	SULII	0	0	0	0	0	0	0	0	0	0	0	0	0	0	0	0	0.662224	0	0	0	0	0	0	0	0	0	0	0	0	0	0	0	0
MEG_6970|Drugs|Tetracyclines|Tetracycline_resistance_ribosomal_protection_proteins|TET32	Tetracyclines	Tetracycline resistance ribosomal protection proteins	TET32	1.68913	0	0	0	0	0	0	0	16.2468	7.28126	0	0	0	0	0	0	0	0	6.58904	6.09279	2.75248	8.31701	4.77806	7.09305	11.3254	15.2184	7.36343	0	16.1037	10.1866	0	0	14.9742
MEG_6971|Drugs|Tetracyclines|Tetracycline_resistance_ribosomal_protection_proteins|TET32	Tetracyclines	Tetracycline resistance ribosomal protection proteins	TET32	0	0	0	0	0	0	0	0	6.30556	4.3975	4.44627	2.50734	0	0	0	0	0	0	0	1.84851	0	6.70172	3.05667	3.66628	0	8.87739	0	0	7.75969	6.09928	0	0	10.3248
MEG_6979|Drugs|Tetracyclines|Tetracycline_resistance_ribosomal_protection_proteins|TET36	Tetracyclines	Tetracycline resistance ribosomal protection proteins	TET36	0	0	0	0	9.66784	0	0	0	0	0	0	48.3068	0	0	0	0	4.41482	12.7605	0	0	0	0	0	0	0	0	0	0	0	0	13.8225	5.48837	0
MEG_6991|Drugs|Tetracyclines|Tetracycline_resistance_ribosomal_protection_proteins|TET40	Tetracyclines	Tetracycline resistance ribosomal protection proteins	TET40	0	0	0	0	0	0	0	0	5.53289	4.7903	0	0	0	0	0	0	0	0	2.77821	3.8916	1.76372	23.4732	3.5393	3.50047	5.53156	5.96981	2.45448	16.4604	31.5997	3.81205	0	0	36.235
MEG_6994|Drugs|Tetracyclines|Tetracycline_resistance_ribosomal_protection_proteins|TET40	Tetracyclines	Tetracycline resistance ribosomal protection proteins	TET40	0	0	0	0	0	0	0	0	2.88372	0	0	0	0	0	0	0	0	0	0	0	0	0	0	0	0	0	0	0	16.1037	0	0	0	17.0916
MEG_6997|Drugs|Tetracyclines|Tetracycline_resistance_ribosomal_protection_proteins|TET44	Tetracyclines	Tetracycline resistance ribosomal protection proteins	TET44	1.94298	0	0	0	0	0	0	0	6.27106	8.40219	0	2.88614	0	0	0	0	0	0	0	0	2.7213	0	4.47239	6.83512	17.5723	23.7865	11.1762	0	33.9369	5.23098	0	0	15.6509
MEG_6998|Drugs|Tetracyclines|Tetracycline_resistance_ribosomal_protection_proteins|TET44	Tetracyclines	Tetracycline resistance ribosomal protection proteins	TET44	1.71842	0	0	0	4.03527	0	0	0	4.40837	5.44178	5.84182	2.99437	0	0	0	0	0	0	0	0	1.58112	0	2.79927	0	16.9285	16.1463	7.86386	0	20.7782	3.21907	0	0	0
MEG_7024|Drugs|Tetracyclines|Tetracycline_resistance_MFS_efflux_pumps|TETA	Tetracyclines	Tetracycline resistance MFS efflux pumps	TETA	0	0	0	0	0	0	0	0	0	0	0	0	0	0	0	0	3.10417	0	0	0	0	0	0	0	0	0	0	0	0	0	0	0	0
MEG_7025|Drugs|Tetracyclines|Tetracycline_resistance_MFS_efflux_pumps|TETA	Tetracyclines	Tetracycline resistance MFS efflux pumps	TETA	0	0	0	0	0	0	0	0	0	0	0	0	0	0	0	0	2.35917	0	0	0	0	0	0	0	0	0	0	0	0	0	0	0	1.52798
MEG_7059|Drugs|Tetracyclines|Tetracycline_resistance_MFS_efflux_pumps|TETC	Tetracyclines	Tetracycline resistance MFS efflux pumps	TETC	0	0	0	0	0	0	0	0	0	0	0	0	0	0	0	0	0.745002	0	0	0	0	0	0	0	0	0	0	0	0	0	0	0	0
MEG_7082|Drugs|Tetracyclines|Tetracycline_resistance_MFS_efflux_pumps|TETH	Tetracyclines	Tetracycline resistance MFS efflux pumps	TETH	0	0	0	0	0	0	0	0	0	0	0.714	0	0	0	0	0	0	0	0	0	0	0	0	0	0	0	0	0	0	0	0	0	0
MEG_7149|Drugs|Tetracyclines|Tetracycline_resistance_ribosomal_protection_proteins|TETO	Tetracyclines	Tetracycline resistance ribosomal protection proteins	TETO	0	0	0	0	0	0	0	0	0	0	0	0	0	0	0	0	0	0	0	0	0	0	0	0	0	2.08789	0	0	0	0	0	0	23.7492
MEG_7150|Drugs|Tetracyclines|Tetracycline_resistance_ribosomal_protection_proteins|TETO	Tetracyclines	Tetracycline resistance ribosomal protection proteins	TETO	0	0	0	0	0	0	0	0	1.62813	0	0	0	0	0	0	0	0	0	0	0	0	5.60195	0	0	3.74334	0	0	0	8.76471	0	0	0	13.9483
MEG_7153|Drugs|Tetracyclines|Tetracycline_resistance_ribosomal_protection_proteins|TETO	Tetracyclines	Tetracycline resistance ribosomal protection proteins	TETO	0	0	0	0	0	0	0	0	0	0	0	0	0	0	0	0	0	0	0	0	0	0	0	0	0	0	0	0	0	0	0	0	23.6619
MEG_7154|Drugs|Tetracyclines|Tetracycline_resistance_ribosomal_protection_proteins|TETO	Tetracyclines	Tetracycline resistance ribosomal protection proteins	TETO	0	0	0	0	0	0	0	0	0	1.84906	0	0	0	0	0	0	0	0	0	0	0	4.39908	0	0	3.81487	2.83025	0	0	0	0	0	0	37.3046
MEG_7159|Drugs|Tetracyclines|Tetracycline_resistance_ribosomal_protection_proteins|TETO	Tetracyclines	Tetracycline resistance ribosomal protection proteins	TETO	0	0	0	0	0	0	0	0	0.96584	0	0	0	0	0	0	0	0	0	0	0	0	3.57425	0	0	0	2.69105	0	0	6.80141	0	0	0	8.99328
MEG_7160|Drugs|Tetracyclines|Tetracycline_resistance_ribosomal_protection_proteins|TETO	Tetracyclines	Tetracycline resistance ribosomal protection proteins	TETO	0	0	0	0	0	0	0	0	0	0	0	0	0	0	0	0	0	0	0	0	0	0	0	0	0	0	0	0	0	0	0	0	18.0084
MEG_7161|Drugs|Tetracyclines|Tetracycline_resistance_ribosomal_protection_proteins|TETO	Tetracyclines	Tetracycline resistance ribosomal protection proteins	TETO	0	0	0	0	0	0	0	0	1.49705	0	0	0	0	0	0	0	0	0	0	0	0	0	0	0	0	0	0	0	10.2372	0	0	0	13.73
MEG_7162|Drugs|Tetracyclines|Tetracycline_resistance_ribosomal_protection_proteins|TETO	Tetracyclines	Tetracycline resistance ribosomal protection proteins	TETO	0	0	0	0	0	0	0	0	1.29699	1.20716	0	0	0	0	0	0	0	0	0	0	0	4.57092	0	0	0	2.78385	0	0	5.51592	0	0	0	6.8541
MEG_7164|Drugs|Tetracyclines|Tetracycline_resistance_ribosomal_protection_proteins|TETO	Tetracyclines	Tetracycline resistance ribosomal protection proteins	TETO	0	0	0	0	0	0	0	0	0	0	0	0	0	0	0	0	0	0	0	0	0	0	0	0	0	0	0	0	0	0	0	0	13.4463
MEG_7165|Drugs|Tetracyclines|Tetracycline_resistance_ribosomal_protection_proteins|TETO	Tetracyclines	Tetracycline resistance ribosomal protection proteins	TETO	0	0	0	0	0	0	0	0	0	0	0	0	0	0	0	0	0	0	0	0	0	0	0	0	0	0	0	0	4.37067	0	0	0	0
MEG_7176|Drugs|Tetracyclines|Tetracycline_resistance_ribosomal_protection_proteins|TETO	Tetracyclines	Tetracycline resistance ribosomal protection proteins	TETO	0	0	0	0	0	0	0	0	1.09692	0	0	0	0	0	0	0	0	0	0	0	0.458746	0	0	0	0	0	0	0	0	0	0	0	0
MEG_7178|Drugs|Tetracyclines|Tetracycline_resistance_ribosomal_protection_proteins|TETQ	Tetracyclines	Tetracycline resistance ribosomal protection proteins	TETQ	0	0	0	0	0	0	0	0	11.5901	0	0	0	0	0	0	0	0	0	0	4.82802	0	0	0	0	0	0	0	7.18606	0	0	6.3473	0	23.6619
MEG_7181|Drugs|Tetracyclines|Tetracycline_resistance_ribosomal_protection_proteins|TETQ	Tetracyclines	Tetracycline resistance ribosomal protection proteins	TETQ	0	0	0	0	0	0	0	0	16.3917	12.244	0	6.38559	0	0	0	0	0	0	0	4.85234	1.56775	29.8656	7.43254	0	0	12.2335	10.5566	0	35.9937	9.02185	0	0	40.3606
MEG_7182|Drugs|Tetracyclines|Tetracycline_resistance_ribosomal_protection_proteins|TETQ	Tetracyclines	Tetracycline resistance ribosomal protection proteins	TETQ	0	0	0	0	0	0	0	0	18.1854	13.4033	0	0	0	0	0	0	0	0	0	0	0	0	0	0	0	0	0	0	0	0	0	0	0
MEG_7183|Drugs|Tetracyclines|Tetracycline_resistance_ribosomal_protection_proteins|TETQ	Tetracyclines	Tetracycline resistance ribosomal protection proteins	TETQ	0	0	0	3.72797	0	0	0	0	136.632	85.4686	43.2619	42.5887	0	0	0	0	4.69075	28.2298	19.0787	38.5877	8.89879	200.158	78.3312	40.5685	0	105.74	102.564	0	166.015	86.5971	41.7551	2.36341	207.566
MEG_7184|Drugs|Tetracyclines|Tetracycline_resistance_ribosomal_protection_proteins|TETQ	Tetracyclines	Tetracycline resistance ribosomal protection proteins	TETQ	0	0	0	0	0	0	0	0	4.87059	4.23463	0	0	0	0	0	0	0	0	0	3.8308	0.859592	0	0	0	0	7.70198	0	0	0	0	0	0	29.883
MEG_7202|Drugs|Tetracyclines|Tetracycline_resistance_ribosomal_protection_proteins|TETT	Tetracyclines	Tetracycline resistance ribosomal protection proteins	TETT	0	0	0	0	0	0	0	0	0	0	0	7.10713	0	0	0	0	0	0	0	0	0	0	0	0	0	0	0	0	0	0	0	0	0
MEG_7203|Drugs|Tetracyclines|Tetracycline_resistance_ribosomal_protection_proteins|TETT	Tetracyclines	Tetracycline resistance ribosomal protection proteins	TETT	0	0	0	0	0	0	0	0	0	0	0	6.00679	0	0	0	0	0	3.98155	0	0	0	0	0	0	0	0	0	0	0	0	0	0	0
MEG_7213|Drugs|Tetracyclines|Tetracycline_resistance_ribosomal_protection_proteins|TETW	Tetracyclines	Tetracycline resistance ribosomal protection proteins	TETW	0	0	0	0	0	0	0	0	0	0	0	0	0	0	0	0	0	0	0	0	0	0	0	0	0	0	0	0	6.68455	0	0	0	0
MEG_7214|Drugs|Tetracyclines|Tetracycline_resistance_ribosomal_protection_proteins|TETW	Tetracyclines	Tetracycline resistance ribosomal protection proteins	TETW	0	0	0	0	0	0	0	0	0	0	0	0	0	0	0	0	0	0	0	0	0	4.19287	0	0	0	0	0	0	0	0	0	0	0
MEG_7215|Drugs|Tetracyclines|Tetracycline_resistance_ribosomal_protection_proteins|TETW	Tetracyclines	Tetracycline resistance ribosomal protection proteins	TETW	0	0	0	0	0	0	0	0	0.889953	0	0	0	0	0	0	0	0	0	0	0	0	0	0	0	0	0	0	0	3.0618	0	0	0	0
MEG_7216|Drugs|Tetracyclines|Tetracycline_resistance_ribosomal_protection_proteins|TETW	Tetracyclines	Tetracycline resistance ribosomal protection proteins	TETW	0	0	0	0	0	0	0	0	0	0	0	0	0	0	0	0	0	0	0	0	0	0	0	0	0	2.79932	0	0	0	0	0	0	0
MEG_7217|Drugs|Tetracyclines|Tetracycline_resistance_ribosomal_protection_proteins|TETW	Tetracyclines	Tetracycline resistance ribosomal protection proteins	TETW	0	0	0	0	0	0	0	0	0	0	0	0	0	0	0	0	0	0	0	0	0	0	0	0	0	1.97963	0	0	0	0	0	0	0
MEG_7218|Drugs|Tetracyclines|Tetracycline_resistance_ribosomal_protection_proteins|TETW	Tetracyclines	Tetracycline resistance ribosomal protection proteins	TETW	0	0	0	0	0	0	0	0	0	0	0	0	0	0	0	0	0	0	0	0	0	0	0	0	0	1.82497	0	0	4.23043	0	0	0	0
MEG_7219|Drugs|Tetracyclines|Tetracycline_resistance_ribosomal_protection_proteins|TETW	Tetracyclines	Tetracycline resistance ribosomal protection proteins	TETW	0	0	0	0	0	0	0	0	3.27696	0	0	0	0	0	0	0	0	0	0	0	3.00189	0	0	0	0	0	0	0	0	0	0	0	0
MEG_7220|Drugs|Tetracyclines|Tetracycline_resistance_ribosomal_protection_proteins|TETW	Tetracyclines	Tetracycline resistance ribosomal protection proteins	TETW	0	0	0	0	0	0	0	0	0	0	0	0	0	0	0	0	0	0	0	0	0	0	0	0	0	7.94944	0	0	0	0	0	0	0
MEG_7222|Drugs|Tetracyclines|Tetracycline_resistance_ribosomal_protection_proteins|TETW	Tetracyclines	Tetracycline resistance ribosomal protection proteins	TETW	0	0	0	0	0	0	0	0	0	3.88014	0	0	0	0	0	0	0	0	0	0	0	0	0	0	0	0	0	0	0	0	0	0	0
MEG_7226|Drugs|Tetracyclines|Tetracycline_resistance_ribosomal_protection_proteins|TETW	Tetracyclines	Tetracycline resistance ribosomal protection proteins	TETW	0	0	0	0	0	0	0	0	11.4728	3.10412	6.03655	2.07442	0	0	0	0	0	0	4.69592	5.65498	1.79045	18.3868	0	7.14832	8.1066	14.9709	0	0	0	8.53476	0	0	0
MEG_7229|Drugs|Tetracyclines|Tetracycline_resistance_ribosomal_protection_proteins|TETW	Tetracyclines	Tetracycline resistance ribosomal protection proteins	TETW	0	0	0	0	0	0	0	0	9.0651	0	0	0	0	0	0	0	0	0	0	0	6.49816	0	0	0	0	0	0	0	0	9.78426	0	0	0
MEG_7232|Drugs|Tetracyclines|Tetracycline_resistance_ribosomal_protection_proteins|TETW	Tetracyclines	Tetracycline resistance ribosomal protection proteins	TETW	0	0	0	0	0	0	0	0	6.11929	0	0	0	0	0	0	0	0	0	0	0	0	0	0	0	0	0	0	0	0	0	0	0	0
MEG_7233|Drugs|Tetracyclines|Tetracycline_resistance_ribosomal_protection_proteins|TETW	Tetracyclines	Tetracycline resistance ribosomal protection proteins	TETW	0	0	0	0	0	0	0	0	0	0	0	0	0	0	0	0	0	0	0	0	2.86382	0	0	0	0	0	0	0	0	0	0	0	0
MEG_7238|Drugs|Tetracyclines|Tetracycline_inactivation_enzymes|TETX	Tetracyclines	Tetracycline inactivation enzymes	TETX	0	2.78103	0	0	1.65334	0	0	0	0	0	0	4.40137	0	0	0	0	0	1.3707	0	0	0	0	0	0	0	0	0	0	0	0	0	0	5.93731
MEG_7241|Drugs|Tetracyclines|Tetracycline_inactivation_enzymes|TETX	Tetracyclines	Tetracycline inactivation enzymes	TETX	0	1.61972	0	0	0	0	0	0	0	0	0	0	0	0	0	0	0	0	0	0	0	0	0	0	0	0	0	0	0	0	0	0	0
MEG_7244|Drugs|Tetracyclines|Tetracycline_inactivation_enzymes|TETX	Tetracyclines	Tetracycline inactivation enzymes	TETX	0	2.62822	0	0	2.12973	0	0	0	0	0	0	0	0	0	0	0	0	0	0	0	0	0	0	0	0	0	0	0	0	0	0	0	0
MEG_729|Drugs|betalactams|Penicillin_binding_protein|AMPH	betalactams	Penicillin binding protein	AMPH	0	0	0	0	0	0	0	0	0	0	0	0	0	0	0	0	0	0	0	0	0	0	0	0	0	0	0	0	0	0	0	0	7.24701
MEG_7328|Drugs|Cationic_antimicrobial_peptides|Lipid_A_modification|UGD	Cationic antimicrobial peptides	Lipid A modification	UGD	0	0	0	0	0	0	0	0	0	0	0	0	0	0	0	0	0	0	0	0	0	0	0	0	0	0	0	0	0	0	0	0	5.98097
MEG_870|Drugs|Aminoglycosides|Aminoglycoside_O-nucleotidyltransferases|ANT3-DPRIME	Aminoglycosides	Aminoglycoside O-nucleotidyltransferases	ANT3-DPRIME	0	0	0	0	0	0	0	0	0	0	0	0	0	0	0	0	0	4.73217	0	0	0	0	0	0	0	0	0	0	0	0	0	0	0
MEG_871|Drugs|Aminoglycosides|Aminoglycoside_O-nucleotidyltransferases|ANT3-DPRIME	Aminoglycosides	Aminoglycoside O-nucleotidyltransferases	ANT3-DPRIME	0	0	0	0	0	0	0	0	0	0	0	0	0	0	0	0	0	2.18659	0	0	0	0	0	0	0	0	0	0	0	0	0	0	0
MEG_881|Drugs|Aminoglycosides|Aminoglycoside_O-nucleotidyltransferases|ANT3-DPRIME	Aminoglycosides	Aminoglycoside O-nucleotidyltransferases	ANT3-DPRIME	0	1.7114	0	0	0	0	0	0	0	0	0	0.919958	0	0	0	0	0	0	0	0	0	0	0	0	0	0	0	0	0	0	0	0	0
MEG_919|Drugs|Aminoglycosides|Aminoglycoside_O-nucleotidyltransferases|ANT3-DPRIME	Aminoglycosides	Aminoglycoside O-nucleotidyltransferases	ANT3-DPRIME	0	1.7114	0	0	0	0	0	0	0	0	0	0	0	0	0	0	0	0	0	0	0	0	0	0	0	0	0	0	0	0	0	0	0
MEG_948|Drugs|Aminoglycosides|Aminoglycoside_O-nucleotidyltransferases|ANT3-DPRIME	Aminoglycosides	Aminoglycoside O-nucleotidyltransferases	ANT3-DPRIME	0	1.77252	0	0	1.5973	0	0	0	0	0	0	2.27284	0	0	0	0	0	8.84427	0	0	0	0	0	0	0	0	0	0	0	0	0	0	0
MEG_988|Drugs|Aminoglycosides|Aminoglycoside_O-nucleotidyltransferases|ANT6	Aminoglycosides	Aminoglycoside O-nucleotidyltransferases	ANT6	0	0	0	0	1.26102	0	0	0	0.862357	0	1.72009	1.73169	0	0	0	0	0	1.53388	0	0	0	19.3491	0	0	2.24124	0	0	0	7.75969	0	0	0	54.8328
MEG_994|Drugs|Aminoglycosides|Aminoglycoside_O-nucleotidyltransferases|ANT6	Aminoglycosides	Aminoglycoside O-nucleotidyltransferases	ANT6	0	0	0	0	0	0	0	0	0	0	0	0	0	0	0	0	0	0	0	0	0	0	0	0	0	0	0	0	1.28549	0	0	0	3.27425
MEG_997|Drugs|Aminoglycosides|Aminoglycoside_O-nucleotidyltransferases|ANT6	Aminoglycosides	Aminoglycoside O-nucleotidyltransferases	ANT6	0	0	0	0	1.42916	0	0	0	1.25559	0	1.10346	0	0	0	0	0	0	0	0	0	0	0	0	0	0	3.37155	0	0	2.43075	0	0	0	0
MEG_998|Drugs|Aminoglycosides|Aminoglycoside_O-nucleotidyltransferases|ANT6	Aminoglycosides	Aminoglycoside O-nucleotidyltransferases	ANT6	0	8.12916	0	0	4.28748	0	0	0	0	0	0	18.0925	0	0	0	0	0	8.19155	0	0	0	0	0	0	0	0	0	0	0	0	2.14525	0	0
